# Supplementary material for: Phenyl N-phenyl­carbamate
Source: Acta Crystallogr Sect E Struct Rep Online. 2009 May 23;65(Pt 6):o1363. doi: 10.1107/S1600536809017887 (PMC2969800; doi:10.1107/S1600536809017887)
Supplement: Supplementary file 1 [file e-65-o1363-sup1.cif]

##############################################################################
###                                                                        ###
###        Electronic paper (Acta Crystallographica Section E)             ###
###                                                                        ###
##############################################################################
#                                                                            #
# This CIF contains the data in a paper accepted for publication in Acta     #
# Crystallographica Section E. It conforms to the requirements of Notes      #
# for Authors for Section E, and has been peer reviewed under the auspices   #
# of the IUCr Commission on Journals.                                        #
#                                                                            #
# Full details of the Crystallographic Information File format               #
# are given in the paper "The Crystallographic Information File (CIF):       #
# a New Standard Archive File for Crystallography" by S. R. Hall, F. H.      #
# Allen and I. D. Brown [Acta Cryst. (1991), A47, 655-685].                  #
#                                                                            #
# The current version of the core CIF dictionary is obtainable from          #
# ftp://ftp.iucr.org/pub/cif_core.dic. The current version number is 2.4.    #
#                                                                            #
# Software is freely available for graphical display of the structure(s) in  #
# this CIF.  For information consult the CIF home page http://www.iucr.org/  #
# cif/home.html                                                              #
#                                                                            #
# This file may be used for bona fide research purposes within the           #
# scientific community so long as proper attribution is given to the journal # 
# article from which it was obtained.                                        #
#                                                                            #
##############################################################################
                                             
data_global
_audit_creation_method     ?
_journal_date_recd_electronic     2009-05-11
_journal_date_accepted     2009-05-12
_journal_name_full     'Acta Crystallographica, Section E'
_journal_year     2009
_journal_volume     65
_journal_issue      6
_journal_page_first     o1363
_journal_page_last     o1363
_journal_paper_category     QO
_journal_coeditor_code     AT2785
_publ_contact_author
;
Muhammad Nawaz Tahir
University of Sargodha
Department of Physics
Sargodha
Pakistan
;
_publ_contact_author_email     'dmntahir_uos@yahoo.com'
_publ_contact_author_fax     '0092 48 32 22 121'
_publ_contact_author_phone     '0092 48 92 30 914'
_publ_section_title
;
Phenyl <i>N</i>-phenylcarbamate
;
loop_
    _publ_author_name
    _publ_author_address
    'Durre Shahwar'
;
Department of Chemistry
Government College University
Lahore
Pakistan
;
    'Tahir, M. Nawaz'
;
Department of Physics
University of Sargodha
Pakistan
;
    'M. Sharif Mughal'
;
Department of Zoology
Government College University
Lahore
Pakistan
;
    'Muhammad Akmal Khan'
;
Department of Chemistry
Government College University
Lahore
Pakistan
;
    'Naeem Ahmad'
;
Department of Chemistry
Government College University
Lahore
Pakistan
;
data_I
_audit_creation_method     SHELXL-97
_chemical_name_systematic
;
Phenyl <i>N</i>-phenylcarbamate
;
_chemical_name_common     ?
_chemical_formula_moiety     'C13 H11 N O2'
_chemical_formula_sum     'C13 H11 N O2'
_chemical_formula_iupac     'C13 H11 N O2'
_chemical_formula_weight     213.23
_symmetry_cell_setting     orthorhombic
_symmetry_space_group_name_H-M     'P n a 21'
_symmetry_space_group_name_Hall     'P 2c -2n'
loop_
    _symmetry_equiv_pos_site_id
    _symmetry_equiv_pos_as_xyz
    1 x,y,z
    2 -x,-y,1/2+z
    3 1/2-x,1/2+y,1/2+z
    4 1/2+x,1/2-y,z
_cell_length_a     9.4734(9)
_cell_length_b     19.5825(17)
_cell_length_c     5.8509(5)
_cell_angle_alpha     90
_cell_angle_beta     90
_cell_angle_gamma     90
_cell_volume     1085.42(17)
_cell_formula_units_Z     4
_cell_measurement_reflns_used     2241
_cell_measurement_theta_min     2.99
_cell_measurement_theta_max     28.56
_cell_measurement_temperature     296(2)
_exptl_crystal_description     needle
_exptl_crystal_colour     colourless
_exptl_crystal_size_max     0.22
_exptl_crystal_size_mid     0.12
_exptl_crystal_size_min     0.12
_exptl_crystal_density_diffrn     1.305
_exptl_crystal_density_meas     ?
_exptl_crystal_density_method     'not measured'
_exptl_crystal_F_000     448
_exptl_absorpt_coefficient_mu     0.089
_exptl_absorpt_correction_type     multi-scan
_exptl_absorpt_process_details     '(SADABS; Bruker, 2005)'
_exptl_absorpt_correction_T_min     0.985
_exptl_absorpt_correction_T_max     0.988
_exptl_special_details
;
;
_diffrn_ambient_temperature     296(2)
_diffrn_radiation_type     MoK\a
_diffrn_radiation_wavelength     0.71073
_diffrn_radiation_source     'fine-focus sealed tube'
_diffrn_radiation_monochromator     graphite
_diffrn_measurement_device_type     'Bruker Kappa APEXII CCD'
_diffrn_measurement_method     \w
_diffrn_detector_area_resol_mean     7.40
_diffrn_reflns_number     6579
_diffrn_reflns_av_R_equivalents     0.0709
_diffrn_reflns_av_sigmaI/netI     0.0888
_diffrn_reflns_theta_min     2.99
_diffrn_reflns_theta_max     28.56
_diffrn_reflns_theta_full     28.56
_diffrn_measured_fraction_theta_max     0.995
_diffrn_measured_fraction_theta_full     0.995
_diffrn_reflns_limit_h_min     -12
_diffrn_reflns_limit_h_max     12
_diffrn_reflns_limit_k_min     -26
_diffrn_reflns_limit_k_max     26
_diffrn_reflns_limit_l_min     -4
_diffrn_reflns_limit_l_max     7
_diffrn_standards_number     0
_diffrn_standards_interval_count     ?
_diffrn_standards_interval_time     ?
_diffrn_standards_decay_%     ?
_refine_special_details
;
Refinement of <i>F</i>^2^ against ALL reflections. The weighted <i>R</i>-factor
<i>wR</i> and goodness of fit <i>S</i> are based on <i>F</i>^2^, conventional
<i>R</i>-factors <i>R</i> are based on <i>F</i>, with <i>F</i> set to zero for
negative <i>F</i>^2^. The threshold expression of <i>F</i>^2^ >
\s(<i>F</i>^2^) is used only for calculating <i>R</i>-factors(gt) <i>etc</i>.
and is not relevant to the choice of reflections for refinement.
<i>R</i>-factors based on <i>F</i>^2^ are statistically about twice as large
as those based on <i>F</i>, and <i>R</i>- factors based on ALL data will be
even larger.
;
_reflns_number_total     1505
_reflns_number_gt     751
_reflns_threshold_expression     I>2\s(I)
_refine_ls_structure_factor_coef     Fsqd
_refine_ls_matrix_type     full
_refine_ls_R_factor_all     0.1445
_refine_ls_R_factor_gt     0.0455
_refine_ls_wR_factor_gt     0.0654
_refine_ls_wR_factor_ref     0.0861
_refine_ls_goodness_of_fit_ref     0.966
_refine_ls_restrained_S_all     0.965
_refine_ls_number_reflns     1505
_refine_ls_number_parameters     145
_refine_ls_number_restraints     1
_refine_ls_hydrogen_treatment     constr
_refine_ls_weighting_scheme     calc
_refine_ls_weighting_details
                  'calc w=1/[\s^2^(Fo^2^)+(0.028P)^2^] where P=(Fo^2^+2Fc^2^)/3'
_atom_sites_solution_hydrogens     geom
_atom_sites_solution_primary     direct
_atom_sites_solution_secondary     difmap
_refine_ls_shift/su_max     0.000
_refine_ls_shift/su_mean     0.000
_refine_diff_density_max     0.125
_refine_diff_density_min     -0.165
_refine_ls_extinction_method     none
_refine_ls_extinction_coef     ?
loop_
    _atom_type_symbol
    _atom_type_description
    _atom_type_scat_dispersion_real
    _atom_type_scat_dispersion_imag
    _atom_type_scat_source
    'C' 'C' 0.0033 0.0016
                         'International Tables Vol C Tables 4.2.6.8 and 6.1.1.4'
    'H' 'H' 0.0000 0.0000
                         'International Tables Vol C Tables 4.2.6.8 and 6.1.1.4'
    'N' 'N' 0.0061 0.0033
                         'International Tables Vol C Tables 4.2.6.8 and 6.1.1.4'
    'O' 'O' 0.0106 0.0060
                         'International Tables Vol C Tables 4.2.6.8 and 6.1.1.4'
_computing_data_collection     'APEX2 (Bruker, 2007)'
_computing_cell_refinement     'SAINT (Bruker, 2007)'
_computing_data_reduction     'SAINT (Bruker, 2007)'
_computing_structure_solution     'SHELXS97 (Sheldrick, 2008)'
_computing_structure_refinement     'SHELXL97 (Sheldrick, 2008)'
_computing_molecular_graphics
                  'ORTEP-3 for Windows (Farrugia, 1997) and PLATON (Spek, 2009)'
_computing_publication_material
;
WinGX (Farrugia, 1999) and PLATON (Spek, 2009)
;
loop_
    _atom_site_type_symbol
    _atom_site_label
    _atom_site_fract_x
    _atom_site_fract_y
    _atom_site_fract_z
    _atom_site_U_iso_or_equiv
    _atom_site_thermal_displace_type
    _atom_site_calc_flag
    _atom_site_refinement_flags
    _atom_site_occupancy
    O O1 0.2597(2) 0.32604(11) 0.9484(4) 0.0567(9) Uani . . 1.000
    O O2 0.0419(2) 0.29274(9) 0.8340(5) 0.0516(8) Uani . . 1.000
    N N1 0.2427(3) 0.23828(12) 0.7187(5) 0.0452(10) Uani . . 1.000
    C C1 0.2055(3) 0.37847(16) 1.0868(7) 0.0443(14) Uani . . 1.000
    C C2 0.2411(4) 0.44407(15) 1.0327(7) 0.0510(14) Uani . . 1.000
    C C3 0.2016(4) 0.49574(16) 1.1764(7) 0.0573(15) Uani . . 1.000
    C C4 0.1281(4) 0.48187(15) 1.3717(7) 0.0553(14) Uani . . 1.000
    C C5 0.0927(4) 0.41549(16) 1.4235(7) 0.0550(14) Uani . . 1.000
    C C6 0.1333(4) 0.36338(15) 1.2818(7) 0.0489(13) Uani . . 1.000
    C C7 0.1675(3) 0.28518(15) 0.8343(7) 0.0422(11) Uani . . 1.000
    C C8 0.1863(3) 0.19143(14) 0.5605(7) 0.0414(13) Uani . . 1.000
    C C9 0.0627(3) 0.15661(14) 0.5992(6) 0.0486(13) Uani . . 1.000
    C C10 0.0146(4) 0.11085(16) 0.4366(8) 0.0633(18) Uani . . 1.000
    C C11 0.0904(5) 0.09913(18) 0.2388(8) 0.0700(16) Uani . . 1.000
    C C12 0.2135(5) 0.13340(19) 0.2040(7) 0.0667(18) Uani . . 1.000
    C C13 0.2617(4) 0.17989(15) 0.3606(7) 0.0548(13) Uani . . 1.000
    H H1 0.33213 0.23677 0.74330 0.0544 Uiso . . 1.000
    H H2 0.29156 0.45348 0.90007 0.0616 Uiso . . 1.000
    H H3 0.22491 0.54063 1.14082 0.0689 Uiso . . 1.000
    H H4 0.10216 0.51715 1.46947 0.0664 Uiso . . 1.000
    H H5 0.04108 0.40599 1.55489 0.0657 Uiso . . 1.000
    H H6 0.11184 0.31833 1.31818 0.0584 Uiso . . 1.000
    H H9 0.01197 0.16370 0.73313 0.0581 Uiso . . 1.000
    H H10 -0.06985 0.08773 0.46083 0.0757 Uiso . . 1.000
    H H11 0.05769 0.06814 0.13063 0.0838 Uiso . . 1.000
    H H12 0.26557 0.12516 0.07208 0.0799 Uiso . . 1.000
    H H13 0.34490 0.20372 0.33304 0.0658 Uiso . . 1.000
loop_
    _atom_site_aniso_label
    _atom_site_aniso_U_11
    _atom_site_aniso_U_22
    _atom_site_aniso_U_33
    _atom_site_aniso_U_12
    _atom_site_aniso_U_13
    _atom_site_aniso_U_23
    O1 0.0340(14) 0.0611(13) 0.0751(19) -0.0041(12) 0.0042(13) -0.0266(14)
    O2 0.0283(12) 0.0562(12) 0.0702(18) 0.0033(11) -0.0034(13) -0.0119(12)
    N1 0.0287(15) 0.0489(15) 0.058(2) 0.0041(14) -0.0041(15) -0.0099(15)
    C1 0.032(2) 0.052(2) 0.049(3) -0.0012(16) -0.003(2) -0.0058(19)
    C2 0.050(2) 0.054(2) 0.049(3) -0.0063(18) 0.000(2) 0.0073(19)
    C3 0.059(3) 0.0410(19) 0.072(3) -0.0043(17) -0.002(2) 0.006(2)
    C4 0.053(2) 0.049(2) 0.064(3) 0.0016(17) -0.001(2) -0.0118(19)
    C5 0.055(2) 0.059(2) 0.051(3) -0.0031(17) 0.006(2) 0.001(2)
    C6 0.048(2) 0.0386(17) 0.060(3) -0.0006(16) -0.002(2) 0.0033(19)
    C7 0.040(2) 0.0385(15) 0.048(2) -0.0018(17) -0.007(2) 0.0020(17)
    C8 0.039(2) 0.0362(17) 0.049(3) 0.0063(15) -0.006(2) -0.0044(17)
    C9 0.043(2) 0.0437(17) 0.059(3) -0.0001(16) -0.0045(19) -0.0024(18)
    C10 0.049(3) 0.053(2) 0.088(4) -0.0040(18) -0.021(3) -0.008(2)
    C11 0.079(3) 0.062(2) 0.069(3) 0.014(2) -0.024(3) -0.022(2)
    C12 0.077(4) 0.069(2) 0.054(3) 0.019(2) -0.002(3) -0.012(2)
    C13 0.052(2) 0.0485(18) 0.064(3) 0.0044(17) 0.007(2) -0.004(2)
_geom_special_details
;
Bond distances, angles <i>etc</i>. have been calculated using the rounded
fractional coordinates. All su's are estimated from the variances of the
(full) variance-covariance matrix. The cell e.s.d.'s are taken into account in
the estimation of distances, angles and torsion angles
;
loop_
    _geom_bond_atom_site_label_1
    _geom_bond_atom_site_label_2
    _geom_bond_site_symmetry_1
    _geom_bond_site_symmetry_2
    _geom_bond_distance
    _geom_bond_publ_flag
    O1 C1 . . 1.405(4) no
    O1 C7 . . 1.360(4) no
    O2 C7 . . 1.199(3) no
    N1 C7 . . 1.345(4) no
    N1 C8 . . 1.409(4) no
    N1 H1 . . 0.8600 no
    C1 C2 . . 1.365(4) no
    C1 C6 . . 1.363(5) no
    C2 C3 . . 1.368(5) no
    C3 C4 . . 1.365(6) no
    C4 C5 . . 1.376(4) no
    C5 C6 . . 1.370(5) no
    C8 C13 . . 1.389(5) no
    C8 C9 . . 1.374(4) no
    C9 C10 . . 1.384(5) no
    C10 C11 . . 1.381(6) no
    C11 C12 . . 1.361(6) no
    C12 C13 . . 1.370(5) no
    C2 H2 . . 0.9300 no
    C3 H3 . . 0.9300 no
    C4 H4 . . 0.9300 no
    C5 H5 . . 0.9300 no
    C6 H6 . . 0.9300 no
    C9 H9 . . 0.9300 no
    C10 H10 . . 0.9300 no
    C11 H11 . . 0.9300 no
    C12 H12 . . 0.9300 no
    C13 H13 . . 0.9300 no
loop_
    _geom_contact_atom_site_label_1
    _geom_contact_atom_site_label_2
    _geom_contact_distance
    _geom_contact_site_symmetry_1
    _geom_contact_site_symmetry_2
    _geom_contact_publ_flag
    O2 C6 3.087(5) . . no
    O2 C9 3.005(4) . . no
    O2 N1 2.976(3) . 4_455 no
    O1 H9 2.7100 . 4_555 no
    O2 H5 2.7500 . 1_554 no
    O2 H9 2.6100 . . no
    O2 H1 2.1400 . 4_455 no
    N1 O2 2.976(3) . 4_555 no
    C1 C10 3.579(5) . 4_556 no
    C5 C7 3.576(5) . 1_556 no
    C6 O2 3.087(5) . . no
    C6 C7 3.592(6) . 1_556 no
    C7 C6 3.592(6) . 1_554 no
    C7 C5 3.576(5) . 1_554 no
    C9 O2 3.005(4) . . no
    C10 C1 3.579(5) . 4_454 no
    C2 H11 3.0600 . 4_556 no
    C3 H5 3.0800 . 2_564 no
    C6 H13 3.0500 . 4_456 no
    C7 H9 2.8600 . . no
    C7 H6 2.9500 . . no
    C8 H6 2.9500 . 1_554 no
    C9 H3 3.0400 . 3_544 no
    C10 H3 3.0700 . 3_544 no
    C13 H6 3.0700 . 1_554 no
    H1 H13 2.4900 . . no
    H1 O2 2.1400 . 4_555 no
    H1 H9 2.5900 . 4_555 no
    H3 C9 3.0400 . 3_555 no
    H3 C10 3.0700 . 3_555 no
    H4 H12 2.5300 . 3_556 no
    H5 O2 2.7500 . 1_556 no
    H5 C3 3.0800 . 2_565 no
    H6 C7 2.9500 . . no
    H6 C8 2.9500 . 1_556 no
    H6 C13 3.0700 . 1_556 no
    H6 H13 2.5700 . 4_456 no
    H9 O2 2.6100 . . no
    H9 C7 2.8600 . . no
    H9 O1 2.7100 . 4_455 no
    H9 H1 2.5900 . 4_455 no
    H11 C2 3.0600 . 4_454 no
    H12 H4 2.5300 . 3_543 no
    H13 H1 2.4900 . . no
    H13 C6 3.0500 . 4_554 no
    H13 H6 2.5700 . 4_554 no
loop_
    _geom_angle_atom_site_label_1
    _geom_angle_atom_site_label_2
    _geom_angle_atom_site_label_3
    _geom_angle_site_symmetry_1
    _geom_angle_site_symmetry_2
    _geom_angle_site_symmetry_3
    _geom_angle
    _geom_angle_publ_flag
    C1 O1 C7 . . . 118.6(2) no
    C7 N1 C8 . . . 125.1(3) no
    C7 N1 H1 . . . 117.00 no
    C8 N1 H1 . . . 117.00 no
    O1 C1 C2 . . . 117.6(3) no
    O1 C1 C6 . . . 120.5(3) no
    C2 C1 C6 . . . 121.5(3) no
    C1 C2 C3 . . . 119.1(4) no
    C2 C3 C4 . . . 120.5(3) no
    C3 C4 C5 . . . 119.8(3) no
    C4 C5 C6 . . . 120.1(4) no
    C1 C6 C5 . . . 119.1(3) no
    O1 C7 O2 . . . 124.4(3) no
    O1 C7 N1 . . . 108.0(2) no
    O2 C7 N1 . . . 127.5(3) no
    N1 C8 C9 . . . 122.6(3) no
    C9 C8 C13 . . . 119.8(3) no
    N1 C8 C13 . . . 117.7(3) no
    C8 C9 C10 . . . 119.3(3) no
    C9 C10 C11 . . . 120.8(3) no
    C10 C11 C12 . . . 119.3(4) no
    C11 C12 C13 . . . 120.9(4) no
    C8 C13 C12 . . . 120.0(3) no
    C1 C2 H2 . . . 120.00 no
    C3 C2 H2 . . . 120.00 no
    C2 C3 H3 . . . 120.00 no
    C4 C3 H3 . . . 120.00 no
    C3 C4 H4 . . . 120.00 no
    C5 C4 H4 . . . 120.00 no
    C4 C5 H5 . . . 120.00 no
    C6 C5 H5 . . . 120.00 no
    C1 C6 H6 . . . 120.00 no
    C5 C6 H6 . . . 120.00 no
    C8 C9 H9 . . . 120.00 no
    C10 C9 H9 . . . 120.00 no
    C9 C10 H10 . . . 120.00 no
    C11 C10 H10 . . . 120.00 no
    C10 C11 H11 . . . 120.00 no
    C12 C11 H11 . . . 120.00 no
    C11 C12 H12 . . . 120.00 no
    C13 C12 H12 . . . 120.00 no
    C8 C13 H13 . . . 120.00 no
    C12 C13 H13 . . . 120.00 no
loop_
    _geom_torsion_atom_site_label_1
    _geom_torsion_atom_site_label_2
    _geom_torsion_atom_site_label_3
    _geom_torsion_atom_site_label_4
    _geom_torsion_site_symmetry_1
    _geom_torsion_site_symmetry_2
    _geom_torsion_site_symmetry_3
    _geom_torsion_site_symmetry_4
    _geom_torsion
    _geom_torsion_publ_flag
    C7 O1 C1 C2 . . . . -119.0(3) no
    C7 O1 C1 C6 . . . . 68.1(4) no
    C1 O1 C7 O2 . . . . 3.9(5) no
    C1 O1 C7 N1 . . . . -178.6(3) no
    C8 N1 C7 O1 . . . . -172.7(3) no
    C7 N1 C8 C13 . . . . 138.2(3) no
    C8 N1 C7 O2 . . . . 4.7(6) no
    C7 N1 C8 C9 . . . . -43.0(5) no
    O1 C1 C2 C3 . . . . -173.7(3) no
    C2 C1 C6 C5 . . . . 1.6(6) no
    C6 C1 C2 C3 . . . . -0.9(6) no
    O1 C1 C6 C5 . . . . 174.2(3) no
    C1 C2 C3 C4 . . . . 0.3(6) no
    C2 C3 C4 C5 . . . . -0.4(6) no
    C3 C4 C5 C6 . . . . 1.2(6) no
    C4 C5 C6 C1 . . . . -1.8(6) no
    N1 C8 C9 C10 . . . . -179.4(3) no
    C13 C8 C9 C10 . . . . -0.6(5) no
    N1 C8 C13 C12 . . . . 178.2(3) no
    C9 C8 C13 C12 . . . . -0.7(5) no
    C8 C9 C10 C11 . . . . 1.1(5) no
    C9 C10 C11 C12 . . . . -0.3(6) no
    C10 C11 C12 C13 . . . . -1.0(6) no
    C11 C12 C13 C8 . . . . 1.5(6) no
loop_
    _geom_hbond_atom_site_label_D
    _geom_hbond_atom_site_label_H
    _geom_hbond_atom_site_label_A
    _geom_hbond_site_symmetry_A
    _geom_hbond_distance_DH
    _geom_hbond_distance_HA
    _geom_hbond_distance_DA
    _geom_hbond_angle_DHA
    _geom_hbond_publ_flag
    N1 H1 O2 4_555 0.8600 2.1400 2.976(3) 165.00 yes
    C3 H3 Cg2 3_555 0.9300 2.8000 3.673(4) 156.00 yes
    C10 H10 Cg1 4_454 0.9300 2.8600 3.599(4) 137.00 yes
