# Supplementary material for: Phenyl N-phenyl­carbamate
Source: Acta Crystallogr Sect E Struct Rep Online. 2009 May 23;65(Pt 6):o1363. doi: 10.1107/S1600536809017887 (PMC2969800; doi:10.1107/S1600536809017887)
Supplement: Supplementary file 2 [file e-65-o1363-Isup2.hkl]

#
# h,k,l, Fc-squared, Fo-squared, sigma(Fo-squared) and status flag
#
data_I

_shelx_title ' NEW1 in Pna2(1)'
_shelx_refln_list_code          4
_shelx_F_calc_maximum      116.38
_exptl_crystal_F_000       448.00
_reflns_d_resolution_high  0.7433
 
loop_
 _symmetry_equiv_pos_as_xyz
 'x, y, z'
 '-x, -y, z+1/2'
 'x+1/2, -y+1/2, z'
 '-x+1/2, y+1/2, z+1/2'
 
_cell_length_a     9.4734
_cell_length_b    19.5825
_cell_length_c     5.8509
_cell_angle_alpha  90.000
_cell_angle_beta   90.000
_cell_angle_gamma  90.000
 
_shelx_F_squared_multiplier     1.000
 
loop_
 _refln_index_h
 _refln_index_k
 _refln_index_l
 _refln_F_squared_calc
 _refln_F_squared_meas
 _refln_F_squared_sigma
 _refln_observed_status
   2   0   0     8537.91     7947.81    166.86 o
   4   0   0     2524.78     2581.92     67.29 o
   6   0   0      722.39      745.39     36.53 o
   8   0   0       45.72       23.81     20.40 o
  10   0   0       57.35       48.15     27.01 o
  12   0   0        0.87      -27.31     27.31 o
   2   1   0     9694.51     9228.04     95.91 o
   3   1   0     2179.63     2107.70     27.41 o
   4   1   0       84.79      100.62     11.24 o
   5   1   0       15.16        8.70      9.83 o
   6   1   0      444.33      470.98     21.63 o
   7   1   0        0.41       -3.66     16.15 o
   8   1   0       50.77       23.98     15.14 o
   9   1   0       15.59        9.68     15.69 o
  10   1   0        1.23      -15.43     15.43 o
  11   1   0       12.09      -17.14     17.14 o
  12   1   0        3.73       -9.32      9.32 o
   1   2   0      560.86      553.12      5.92 o
   2   2   0      571.20      534.65      9.16 o
   3   2   0       14.74       10.66      5.83 o
   4   2   0     1137.89     1158.49     28.24 o
   5   2   0       26.51       31.09     10.32 o
   6   2   0        6.56        2.57     10.81 o
   7   2   0       62.88       89.78     14.87 o
   8   2   0        2.53       15.07     14.37 o
   9   2   0       40.05       26.11     16.15 o
  10   2   0      143.45      159.80     21.06 o
  11   2   0        0.41      -14.24     17.72 o
  12   2   0       10.18       -2.31     20.57 o
   1   3   0      509.96      461.01      5.64 o
   2   3   0     1505.75     1453.06     15.78 o
   3   3   0      137.92      144.60      6.70 o
   4   3   0       48.72       50.23     10.08 o
   5   3   0       91.49      100.63     12.31 o
   6   3   0       36.12       46.95     12.13 o
   7   3   0      109.63      102.86     15.42 o
   8   3   0      168.43      174.04     18.96 o
   9   3   0       35.52       37.88     17.05 o
  10   3   0       13.77       -2.73     17.50 o
  11   3   0        4.90       -7.19     12.79 o
  12   3   0        0.50        0.47     10.97 o
   0   4   0     1355.04     1287.69     12.38 o
   1   4   0     1162.15     1110.13     10.75 o
   2   4   0      801.34      766.62      9.85 o
   3   4   0      440.17      453.19      9.37 o
   4   4   0        1.21       -3.50      8.37 o
   5   4   0        0.42       -4.92      9.37 o
   6   4   0       31.63       55.57     12.50 o
   7   4   0       87.36       72.48     14.54 o
   8   4   0        0.47      -13.85     13.85 o
   9   4   0       56.10       53.67     10.62 o
  10   4   0       50.72       33.18     10.93 o
  11   4   0        0.20      -10.57     12.34 o
  12   4   0        2.10      -15.22     19.87 o
   1   5   0     2689.26     2672.90     20.49 o
   2   5   0      183.34      193.57      5.08 o
   3   5   0      118.56      128.68      7.03 o
   4   5   0        0.56        3.05      4.95 o
   5   5   0       16.88       15.82      6.15 o
   6   5   0        1.58        6.96      6.28 o
   7   5   0       54.21       50.65      8.95 o
   8   5   0        7.94       12.97      7.94 o
   9   5   0       18.32       13.31     13.10 o
  10   5   0       11.51       -5.91     16.61 o
  11   5   0        6.85       -7.84      8.82 o
  12   5   0        3.36      -10.71     11.72 o
   0   6   0      932.97      917.48     11.91 o
   1   6   0      212.96      211.66      4.43 o
   2   6   0     1136.06     1142.24     13.46 o
   3   6   0      383.82      405.18      9.96 o
   4   6   0       29.82       35.34      6.37 o
   5   6   0      368.28      355.55     14.25 o
   6   6   0        2.90        2.17      6.15 o
   7   6   0       49.34       48.61      9.22 o
   8   6   0        2.73        5.79      7.99 o
   9   6   0       51.06       45.35     12.07 o
  10   6   0        8.81        3.73      9.01 o
  11   6   0        4.93        4.54      9.95 o
  12   6   0       11.53       -4.02     19.63 o
   1   7   0      445.75      431.10      7.02 o
   2   7   0       48.94       53.71      3.44 o
   3   7   0      792.98      813.57     16.29 o
   4   7   0       26.00       18.17      5.99 o
   5   7   0        0.14       -0.49      5.51 o
   6   7   0       41.30       41.84      8.31 o
   7   7   0       19.96       11.31      8.03 o
   8   7   0      114.79       95.73     12.12 o
   9   7   0       76.53       81.51     12.41 o
  10   7   0       42.05       28.86     10.93 o
  11   7   0        0.50       -6.97     15.13 o
  12   7   0        1.22        3.02     11.15 o
   0   8   0       38.31       32.34      3.33 o
   1   8   0      121.53      117.76      5.76 o
   2   8   0        0.27       -0.47      2.35 o
   3   8   0      510.59      502.05     12.59 o
   4   8   0      137.59      141.51      9.57 o
   5   8   0       42.53       51.80      8.30 o
   6   8   0      116.56      114.72     10.73 o
   7   8   0      270.37      271.75     19.96 o
   8   8   0        6.54        4.62      7.87 o
   9   8   0       36.50       44.76     10.75 o
  10   8   0       48.07       44.22     11.49 o
  11   8   0        1.68        8.55      9.86 o
  12   8   0       14.81       18.59     11.76 o
   1   9   0      416.64      433.56      6.84 o
   2   9   0        0.23       -0.50      3.15 o
   3   9   0      341.42      344.83     11.23 o
   4   9   0      278.23      269.10     12.67 o
   5   9   0       59.54       52.62      8.57 o
   6   9   0       12.49        8.41     11.03 o
   7   9   0       30.79       29.36      9.69 o
   8   9   0       46.47       44.89     10.31 o
   9   9   0       56.06       32.35     20.49 o
  10   9   0       73.23       66.12     13.30 o
  11   9   0        3.23       -1.36     12.20 o
   0  10   0      752.58      730.29     13.03 o
   1  10   0       21.24       21.32      2.55 o
   2  10   0      362.92      379.30      9.94 o
   3  10   0      287.91      284.01     10.51 o
   4  10   0       76.04       90.08      7.57 o
   5  10   0      295.00      295.58     14.47 o
   6  10   0      205.99      192.62     13.58 o
   7  10   0      201.14      187.63     25.53 o
   8  10   0      103.60      107.66     12.55 o
   9  10   0        9.15       12.59     10.06 o
  10  10   0       46.70       42.20     11.38 o
  11  10   0        9.98       11.23     11.22 o
   1  11   0       62.33       57.22      3.61 o
   2  11   0      424.58      446.27     10.56 o
   3  11   0       28.53       34.72      5.77 o
   4  11   0      122.51      127.97      8.80 o
   5  11   0        4.43       10.22      7.52 o
   6  11   0       68.84       58.66     10.47 o
   7  11   0       34.55       20.90      9.45 o
   8  11   0       26.54       22.47     10.17 o
   9  11   0       12.52        0.91      9.23 o
  10  11   0       11.80       24.20     11.42 o
  11  11   0        0.08       -5.50     16.12 o
   0  12   0        1.15       -3.09      3.09 o
   1  12   0        2.67        1.37      3.07 o
   2  12   0       37.09       29.62      4.63 o
   3  12   0        5.20        5.64      5.31 o
   4  12   0        8.47       12.06      5.92 o
   5  12   0       56.58       63.17      9.76 o
   6  12   0      361.72      372.39     18.08 o
   7  12   0       22.74       33.14     14.52 o
   8  12   0       30.75       33.43     10.40 o
   9  12   0        0.65        3.08      9.86 o
  10  12   0        3.72       -9.92      9.92 o
  11  12   0        1.26      -12.87     12.87 o
   1  13   0       22.32       24.72      4.04 o
   2  13   0       21.97       17.09      4.29 o
   3  13   0       74.00       69.65      7.45 o
   4  13   0      112.04      110.19     10.40 o
   5  13   0       15.61       11.55      8.38 o
   6  13   0      103.96      110.66     12.52 o
   7  13   0       40.34       49.54     12.94 o
   8  13   0        6.15        7.06      9.62 o
   9  13   0        0.50       -5.86      9.74 o
  10  13   0       10.70       11.07     12.91 o
  11  13   0       33.11       32.81     14.27 o
   0  14   0        1.67        3.72      3.86 o
   1  14   0        4.07        2.42      3.62 o
   2  14   0       72.15       69.35      5.89 o
   3  14   0        0.06       -3.45      4.57 o
   4  14   0      181.47      182.01     10.98 o
   5  14   0      158.85      160.25     13.29 o
   6  14   0       60.95       54.84     11.11 o
   7  14   0        1.60       10.11     10.48 o
   8  14   0       60.41       66.32     16.91 o
   9  14   0       12.79       18.99     11.62 o
  10  14   0        0.71        4.28     13.87 o
   1  15   0      252.73      248.92      8.87 o
   2  15   0      177.50      172.02      8.03 o
   3  15   0        0.84       -3.75      4.90 o
   4  15   0       48.40       46.40      8.24 o
   5  15   0        0.00        0.98      8.42 o
   6  15   0        3.60       -0.98      9.36 o
   7  15   0        4.38        5.32     10.77 o
   8  15   0        1.48       -2.30      9.77 o
   9  15   0        0.34       -5.77     11.48 o
  10  15   0        0.12       -9.85     16.11 o
   0  16   0       69.87       62.28      6.55 o
   1  16   0       62.37       58.40      7.25 o
   2  16   0      550.86      531.49     13.29 o
   3  16   0      205.12      208.09      9.62 o
   4  16   0      139.87      135.14      8.86 o
   5  16   0        0.58        2.65      9.27 o
   6  16   0        0.24       -1.31     10.05 o
   7  16   0        0.01       -2.78      9.47 o
   8  16   0        7.15        2.52     10.21 o
   9  16   0       24.76       16.57     18.37 o
  10  16   0        6.72        3.39     24.83 o
   1  17   0       64.35       62.67      8.00 o
   2  17   0       22.45       23.87      5.23 o
   3  17   0       14.26       19.98      5.86 o
   4  17   0       90.23       90.13      8.32 o
   5  17   0        8.99       11.13      8.39 o
   6  17   0        4.64       -3.13      9.38 o
   7  17   0       39.63       47.83     12.38 o
   8  17   0        5.57       25.55     11.81 o
   9  17   0        1.04        3.71     11.54 o
   0  18   0        7.28        7.25      9.91 o
   1  18   0        0.49       -2.19      4.53 o
   2  18   0        4.85        2.76      4.89 o
   3  18   0       30.55       25.69      6.35 o
   4  18   0       99.97       94.37      8.26 o
   5  18   0        3.33        4.76      7.40 o
   6  18   0        0.00        3.61     10.01 o
   7  18   0        7.41       21.22     11.71 o
   8  18   0        0.20       -6.83     10.76 o
   9  18   0        9.05       21.74     12.64 o
   1  19   0       15.78       16.75      8.14 o
   2  19   0        1.81        1.29      7.48 o
   3  19   0       21.09       23.64      6.00 o
   4  19   0       16.44       20.07      6.48 o
   5  19   0       98.64       78.70     11.60 o
   6  19   0        0.00       -4.65      7.82 o
   7  19   0        5.63        0.53     11.62 o
   8  19   0        0.78        1.67     11.72 o
   0  20   0        0.59       -9.69     10.22 o
   1  20   0      151.27      153.54     12.59 o
   2  20   0       32.94       41.68      9.14 o
   3  20   0      135.28      127.29     11.43 o
   4  20   0        0.00        3.66      7.84 o
   5  20   0        7.79       19.63     11.17 o
   6  20   0        0.06       12.66     11.43 o
   7  20   0        2.17       14.16     12.39 o
   8  20   0       12.25       15.75     13.24 o
   1  21   0        7.88       13.28      8.59 o
   2  21   0        3.63        8.13      8.06 o
   3  21   0       17.07       29.26      9.02 o
   4  21   0        7.29       15.29      9.50 o
   5  21   0        4.14        3.35     10.32 o
   6  21   0       20.54       19.20     15.30 o
   7  21   0        1.32        0.38     14.54 o
   0  22   0        5.70        7.35     11.58 o
   1  22   0       45.21       56.46     10.39 o
   2  22   0       75.29       90.54     11.11 o
   3  22   0        0.08       -2.69      8.03 o
   4  22   0        0.14       -8.01      8.01 o
   5  22   0        2.26        5.38     13.94 o
   6  22   0        2.86       11.25     16.23 o
   1  23   0       36.95       50.04     10.30 o
   2  23   0        2.32       -2.68      9.37 o
   3  23   0        9.08       16.47      9.01 o
   4  23   0        6.86       20.47     12.10 o
   5  23   0        9.58       31.53     12.98 o
   6  23   0        9.86        4.01     12.20 o
   0  24   0        0.60       17.49     13.35 o
   1  24   0       46.98       55.29     11.19 o
   2  24   0        0.06       11.08      9.18 o
   3  24   0        0.01       23.92     13.77 o
   4  24   0        1.15       20.00     17.19 o
   5  24   0        0.04       -8.57     22.86 o
   1  25   0        2.34       24.34     10.51 o
   2  25   0        4.93       24.01     14.34 o
   3  25   0        1.67       16.93     10.83 o
   0  26   0        4.77        0.98     13.24 o
   1  26   0        2.06       38.95     25.72 o
   2  26   0        1.39       17.62     15.96 o
   2   0   1     2102.55     1977.32     37.64 o
   4   0   1      612.12      598.70     13.07 o
   6   0   1      330.26      351.75     13.03 o
   8   0   1      180.81      177.48     17.98 o
  10   0   1       24.21       11.30     11.75 o
  12   0   1        5.20       -5.83     16.71 o
   0   1   1      207.13      199.12      4.27 o
   1   1   1     2204.64     2125.97     17.51 o
   2   1   1     1009.87      992.87      7.38 o
   3   1   1     2400.01     2380.64     20.62 o
   4   1   1      740.79      768.28      9.71 o
   5   1   1      739.48      773.44     10.59 o
   6   1   1       23.38       25.17      3.91 o
   7   1   1       28.83       33.71      4.87 o
   8   1   1       35.96       42.26      7.58 o
   9   1   1        8.50       -2.15      6.81 o
  10   1   1      107.72       99.82      8.91 o
  11   1   1        5.00        5.24      6.53 o
  12   1   1        9.40       -9.53      9.53 o
   1   2   1      619.42      604.68      4.78 o
   2   2   1     3040.08     2940.84     19.99 o
   3   2   1      504.33      512.57      7.26 o
   4   2   1      276.51      297.85      6.88 o
   5   2   1      414.61      453.85      8.90 o
   6   2   1      333.25      358.22      9.57 o
   7   2   1        2.55        8.80      4.17 o
   8   2   1       50.86       50.34      7.94 o
   9   2   1       38.21       23.44      9.38 o
  10   2   1        4.42       -7.73      7.73 o
  11   2   1        6.60       -5.72      6.90 o
  12   2   1        1.11       -8.34      8.34 o
   0   3   1    13543.81    12598.79     85.65 o
   1   3   1     4976.29     4781.13     28.58 o
   2   3   1     3634.60     3541.64     27.99 o
   3   3   1      366.45      376.19      6.45 o
   4   3   1      222.34      230.69      6.56 o
   5   3   1      458.84      487.98      9.42 o
   6   3   1       69.43       72.56      5.66 o
   7   3   1        7.30       17.21      5.81 o
   8   3   1        3.29       -6.10      6.10 o
   9   3   1       27.89       18.99      8.68 o
  10   3   1        9.28        3.81      7.62 o
  11   3   1        3.43       -9.11      9.11 o
  12   3   1        0.80       -8.51      8.51 o
   1   4   1     1061.55     1024.68      7.28 o
   2   4   1      811.59      784.35      9.21 o
   3   4   1       33.51       34.48      3.21 o
   4   4   1      263.29      276.79      6.43 o
   5   4   1       57.05       58.33      4.63 o
   6   4   1       60.60       61.60      5.46 o
   7   4   1        9.78        8.73      5.93 o
   8   4   1       28.95       31.87      7.78 o
   9   4   1      113.45      114.48     10.20 o
  10   4   1       13.95       -6.89      6.89 o
  11   4   1       16.25       12.29      8.67 o
  12   4   1        0.21      -10.12     10.12 o
   0   5   1     1805.79     1756.30     14.88 o
   1   5   1     2053.24     1991.34     13.09 o
   2   5   1     1608.47     1599.52     15.32 o
   3   5   1       55.45       54.73      3.55 o
   4   5   1      118.61      130.85      4.83 o
   5   5   1      202.81      201.55      6.76 o
   6   5   1       17.32       19.18      4.54 o
   7   5   1       32.19       35.31      7.06 o
   8   5   1       50.50       45.06      8.09 o
   9   5   1       26.99       22.28      8.08 o
  10   5   1       12.00       -8.46      8.46 o
  11   5   1       20.01        2.10      8.16 o
  12   5   1        0.67       -8.15      8.15 o
   1   6   1      221.89      214.69      4.00 o
   2   6   1      128.94      141.77      4.11 o
   3   6   1       69.12       69.15      3.83 o
   4   6   1      479.59      496.75      9.39 o
   5   6   1        1.48        0.07      3.71 o
   6   6   1        6.97        3.22      4.69 o
   7   6   1       17.69       21.64      6.68 o
   8   6   1        1.29        3.62      6.16 o
   9   6   1      112.39      111.07     10.33 o
  10   6   1       22.28       20.29      7.00 o
  11   6   1        4.71       -6.40      6.85 o
  12   6   1        6.31      -11.41     11.41 o
   0   7   1      420.89      420.02      6.80 o
   1   7   1      536.38      556.79      6.73 o
   2   7   1      582.23      557.41      9.97 o
   3   7   1      965.56     1014.27     11.16 o
   4   7   1      403.10      402.93      7.51 o
   5   7   1       75.90       85.99      5.70 o
   6   7   1       97.03      107.43      8.23 o
   7   7   1      177.03      185.82     10.55 o
   8   7   1      208.09      195.74     14.65 o
   9   7   1       45.76       41.37      7.57 o
  10   7   1       34.85       28.24      7.42 o
  11   7   1        3.01       -8.88      8.88 o
  12   7   1       19.29        7.54     11.29 o
   1   8   1     1518.65     1497.07     12.29 o
   2   8   1     1065.77     1062.55     10.70 o
   3   8   1       23.22       27.17      3.18 o
   4   8   1      442.70      461.49      8.52 o
   5   8   1      180.46      179.80      6.75 o
   6   8   1      126.20      126.08      6.97 o
   7   8   1       37.66       37.89      6.56 o
   8   8   1       52.60       50.25      7.50 o
   9   8   1       29.32       23.96      7.69 o
  10   8   1       17.16       16.87      7.52 o
  11   8   1        9.26        4.78      8.23 o
  12   8   1        4.62        0.54      8.05 o
   0   9   1      243.59      253.01      6.83 o
   1   9   1      471.75      469.81      6.09 o
   2   9   1       99.23      100.75      3.84 o
   3   9   1      950.57     1007.66     12.34 o
   4   9   1       59.32       63.64      4.92 o
   5   9   1      134.77      144.88      6.40 o
   6   9   1      211.53      229.14     11.06 o
   7   9   1      351.44      354.63     12.32 o
   8   9   1       39.14       41.93      7.25 o
   9   9   1       19.99       26.93      7.79 o
  10   9   1       49.15       46.55      8.63 o
  11   9   1       34.33       36.81      9.01 o
   1  10   1      131.41      137.86      3.55 o
   2  10   1        1.63        0.33      1.64 o
   3  10   1       23.44       26.76      3.52 o
   4  10   1       53.55       54.46      4.72 o
   5  10   1      120.94      125.55      6.22 o
   6  10   1       11.20       13.28      5.53 o
   7  10   1       39.52       41.46      7.03 o
   8  10   1       57.18       46.36      7.56 o
   9  10   1       32.53       41.28      7.98 o
  10  10   1        2.39       -5.36      6.58 o
  11  10   1        4.36        2.07      7.84 o
   0  11   1      165.48      187.83      6.12 o
   1  11   1       76.84       79.56      2.86 o
   2  11   1      162.88      166.22      5.41 o
   3  11   1      227.29      240.34      7.02 o
   4  11   1       32.07       39.24      4.51 o
   5  11   1       71.86       75.34      6.16 o
   6  11   1       50.95       49.59      7.22 o
   7  11   1      123.86      130.14      9.04 o
   8  11   1      107.91      118.86      9.44 o
   9  11   1       45.94       47.24      8.47 o
  10  11   1        3.21        5.35      8.50 o
  11  11   1        7.38       -2.36      8.81 o
   1  12   1       30.00       30.34      2.32 o
   2  12   1      216.86      217.21      6.70 o
   3  12   1       88.65       88.87      4.04 o
   4  12   1       30.49       29.04      4.18 o
   5  12   1      109.74      100.12      6.88 o
   6  12   1       38.23       52.18      7.17 o
   7  12   1        4.21       15.89      6.21 o
   8  12   1       20.04       22.43      7.30 o
   9  12   1        0.96       -1.35      6.88 o
  10  12   1        6.24        7.75      7.74 o
  11  12   1       15.72       14.86      8.49 o
   0  13   1      479.47      470.96     10.03 o
   1  13   1      247.09      253.70      7.91 o
   2  13   1      168.59      176.73      5.60 o
   3  13   1       20.16       19.29      2.72 o
   4  13   1       29.65       26.44      4.29 o
   5  13   1       75.87       80.11      6.81 o
   6  13   1        5.10        4.57      6.13 o
   7  13   1        8.60        4.73      6.02 o
   8  13   1       20.58       20.85      7.34 o
   9  13   1        9.13       13.29      7.62 o
  10  13   1        0.78       -5.98      7.98 o
   1  14   1       76.78       79.64      3.21 o
   2  14   1       20.53       19.94      3.00 o
   3  14   1       62.72       64.29      4.80 o
   4  14   1       78.22       81.77      5.89 o
   5  14   1       20.44       22.56      5.24 o
   6  14   1       30.01       33.43      7.13 o
   7  14   1        5.45       -0.63      6.61 o
   8  14   1       33.95       45.19      8.37 o
   9  14   1        8.64        6.94      7.57 o
  10  14   1        4.49        6.75      7.72 o
   0  15   1       43.83       43.68      4.64 o
   1  15   1       11.64       14.98      2.42 o
   2  15   1       20.68       23.34      3.09 o
   3  15   1        2.95        5.91      4.27 o
   4  15   1       34.77       41.83      5.53 o
   5  15   1       65.23       71.49      6.45 o
   6  15   1       98.50      100.84      8.86 o
   7  15   1       18.02       23.95      7.46 o
   8  15   1       15.02       18.66      7.73 o
   9  15   1       14.34       23.22      8.49 o
  10  15   1        0.90        0.57     10.33 o
   1  16   1       21.63       17.25      3.49 o
   2  16   1       39.68       40.14      3.80 o
   3  16   1       24.07       20.86      4.26 o
   4  16   1       37.00       38.03      5.51 o
   5  16   1       46.14       47.31      6.07 o
   6  16   1       27.54       42.20      6.72 o
   7  16   1       33.43       32.17      8.09 o
   8  16   1       23.48       24.24      8.13 o
   9  16   1        7.12       10.12      8.39 o
   0  17   1      185.67      178.24     10.70 o
   1  17   1      211.92      202.85      7.30 o
   2  17   1       66.98       69.83      5.45 o
   3  17   1      113.43      108.01      5.90 o
   4  17   1       18.04       17.71      5.13 o
   5  17   1       37.26       38.03      5.88 o
   6  17   1        4.34        1.27      6.10 o
   7  17   1       53.02       61.85      8.06 o
   8  17   1        1.24        6.97      7.60 o
   9  17   1        2.44        5.46      9.35 o
   1  18   1       74.79       83.70      5.72 o
   2  18   1       62.02       58.03      5.39 o
   3  18   1       27.62       34.95      5.40 o
   4  18   1       31.12       26.19      5.54 o
   5  18   1        7.49        8.16      5.61 o
   6  18   1       20.69       36.16     11.24 o
   7  18   1        0.62        3.26      6.43 o
   8  18   1        3.94       -4.11      6.79 o
   9  18   1        1.72       -7.88      9.29 o
   0  19   1       66.70       64.24      7.03 o
   1  19   1       29.13       28.95      4.83 o
   2  19   1       59.34       49.32      6.16 o
   3  19   1       70.51       61.66      6.23 o
   4  19   1       14.58       16.87      5.31 o
   5  19   1        9.62       16.59      5.66 o
   6  19   1        3.22       11.98      6.56 o
   7  19   1        1.26       -1.10      7.22 o
   8  19   1        4.64       -8.37      8.37 o
   1  20   1       46.80       45.40      5.34 o
   2  20   1        0.87       10.06      4.45 o
   3  20   1        9.04       18.50      5.17 o
   4  20   1        4.19        8.60      5.26 o
   5  20   1        1.74        6.41      5.57 o
   6  20   1        5.91        4.75      6.60 o
   7  20   1        8.53        6.02      7.07 o
   8  20   1        0.92      -10.60     10.60 o
   0  21   1       20.42       26.33      8.15 o
   1  21   1       43.42       55.40      6.37 o
   2  21   1        3.27       15.15      5.44 o
   3  21   1       11.53       16.48      6.60 o
   4  21   1        1.67        5.88      6.44 o
   5  21   1        2.61       13.63      6.70 o
   6  21   1        5.21        5.97      6.68 o
   7  21   1        2.55       15.04     10.29 o
   1  22   1        3.84       14.95      5.63 o
   2  22   1       19.18       30.22      9.39 o
   3  22   1       10.76       12.41      6.80 o
   4  22   1        1.84        7.42      6.70 o
   5  22   1        9.59       12.46      7.21 o
   6  22   1        2.11        8.60     13.49 o
   0  23   1       49.96       56.95     10.05 o
   1  23   1       14.44       19.42      5.96 o
   2  23   1        1.06       10.88      6.74 o
   3  23   1       13.52       16.82      8.31 o
   4  23   1        1.81       12.46      9.37 o
   5  23   1        4.02       13.95      7.64 o
   1  24   1        7.41       15.67      6.21 o
   2  24   1        8.13       31.58      7.71 o
   3  24   1        0.06       11.79      8.34 o
   4  24   1       15.78       32.09     10.26 o
   0  25   1       32.90       40.48     10.09 o
   1  25   1       15.35       26.35      6.93 o
   2  25   1        6.76       25.47      9.68 o
   3  25   1       12.92       25.12      8.12 o
   1  26   1        0.53       17.77      7.63 o
   0   0   2      986.08      945.25     27.39 o
   2   0   2      758.60      762.28     19.00 o
   4   0   2      341.00      331.06     10.74 o
   6   0   2       10.12        4.04      3.95 o
   8   0   2      163.90      150.74     11.28 o
  10   0   2       75.45       68.49     10.49 o
  12   0   2        5.00       -6.49     14.61 o
   1   1   2      537.11      532.95      9.77 o
   2   1   2      231.24      235.76      7.92 o
   3   1   2       30.59       30.06      4.28 o
   4   1   2      307.61      300.75      4.89 o
   5   1   2      485.16      478.96      6.69 o
   6   1   2       65.31       66.53      3.85 o
   7   1   2       66.22       69.70      4.33 o
   8   1   2      170.82      172.31      8.37 o
   9   1   2       14.90        8.12      5.08 o
  10   1   2       20.55       11.01      5.59 o
  11   1   2        1.33       -5.42      7.06 o
  12   1   2       17.79       10.82     14.65 o
   0   2   2     1158.06     1120.68     40.04 o
   1   2   2     1495.76     1469.56     21.83 o
   2   2   2      143.60      141.40      4.85 o
   3   2   2     1076.83     1076.94     12.57 o
   4   2   2      423.61      413.19      5.91 o
   5   2   2      365.17      368.38      6.17 o
   6   2   2       34.22       31.84      3.05 o
   7   2   2      195.42      192.00      5.86 o
   8   2   2       44.61       37.69      5.80 o
   9   2   2        2.15       -1.75      6.32 o
  10   2   2       46.23       37.49     10.65 o
  11   2   2       17.37        9.01      8.49 o
  12   2   2        3.30       -8.70     16.49 o
   1   3   2      926.82      929.88     12.03 o
   2   3   2       33.00       31.56      2.54 o
   3   3   2       49.86       52.35      3.81 o
   4   3   2       23.91       23.18      2.45 o
   5   3   2       82.63       87.33      3.76 o
   6   3   2      193.77      187.97      5.20 o
   7   3   2       85.09       88.22      5.03 o
   8   3   2        9.39        8.87      5.01 o
   9   3   2       57.99       56.49      6.64 o
  10   3   2        8.27        1.64      7.32 o
  11   3   2        3.43        2.42      5.81 o
  12   3   2        1.77      -10.24     10.24 o
   0   4   2      681.40      696.43     12.86 o
   1   4   2      524.47      528.90      8.96 o
   2   4   2      116.71      112.56      3.80 o
   3   4   2      557.37      574.75      7.68 o
   4   4   2      628.50      629.87      7.83 o
   5   4   2      114.79      114.17      3.69 o
   6   4   2       25.73       26.20      3.95 o
   7   4   2      218.92      213.50      7.48 o
   8   4   2       61.11       62.26      6.40 o
   9   4   2       29.94       21.35      5.86 o
  10   4   2        1.85       -7.22      7.22 o
  11   4   2        4.83       -1.68      6.76 o
  12   4   2       18.76       12.51      9.23 o
   1   5   2     1355.41     1367.15     13.36 o
   2   5   2      494.37      515.45      6.35 o
   3   5   2      421.95      435.81      7.21 o
   4   5   2       16.68       19.89      2.66 o
   5   5   2      192.17      194.67      4.51 o
   6   5   2       94.46       99.93      5.05 o
   7   5   2      175.00      173.26      7.07 o
   8   5   2        9.54        7.53      5.23 o
   9   5   2       25.85       15.20      9.15 o
  10   5   2       11.43        6.20      5.52 o
  11   5   2        6.38       -1.63     10.11 o
  12   5   2        2.02      -12.19     15.26 o
   0   6   2       43.79       42.75      2.65 o
   1   6   2      211.71      210.28      4.09 o
   2   6   2      711.90      725.15      8.32 o
   3   6   2      157.07      157.27      5.37 o
   4   6   2      124.27      133.70      4.83 o
   5   6   2       12.21       14.23      3.47 o
   6   6   2      143.14      143.26      5.40 o
   7   6   2      353.88      346.53     10.32 o
   8   6   2      203.23      207.47     10.94 o
   9   6   2       80.55       77.23      7.58 o
  10   6   2       43.14       34.68      6.85 o
  11   6   2       18.69        1.29      7.65 o
   1   7   2      165.53      173.81      3.79 o
   2   7   2       51.98       54.05      2.86 o
   3   7   2       23.67       20.34      3.58 o
   4   7   2       10.39       11.30      3.23 o
   5   7   2      288.01      289.17      6.06 o
   6   7   2       35.16       31.39      3.63 o
   7   7   2       19.11       17.40      5.13 o
   8   7   2        3.83        6.21      6.61 o
   9   7   2       22.22        9.55      7.52 o
  10   7   2        6.00       -1.56      6.39 o
  11   7   2        4.01       -4.20      5.94 o
   0   8   2     2024.28     2120.17     21.13 o
   1   8   2        5.99        5.85      1.61 o
   2   8   2     1710.87     1729.65     17.09 o
   3   8   2      211.22      197.06      5.40 o
   4   8   2      298.79      287.69      5.64 o
   5   8   2        7.94        8.09      3.41 o
   6   8   2      208.15      213.75      6.85 o
   7   8   2       62.57       64.81      7.71 o
   8   8   2       33.59       34.45      7.74 o
   9   8   2        8.51       -3.08      6.95 o
  10   8   2        7.62       -3.54      7.42 o
  11   8   2        0.15       -5.41      5.41 o
   1   9   2       12.21        8.42      2.08 o
   2   9   2       65.70       73.68      3.20 o
   3   9   2       39.63       39.86      2.74 o
   4   9   2      183.71      186.09      4.80 o
   5   9   2       64.32       64.54      5.09 o
   6   9   2      107.10      115.79      5.63 o
   7   9   2       79.98       82.54      8.29 o
   8   9   2        4.25        2.92      5.60 o
   9   9   2        7.22        1.84      6.12 o
  10   9   2        3.02       -7.90     10.04 o
  11   9   2        4.18       -4.60      9.31 o
   0  10   2      483.75      479.02     13.87 o
   1  10   2       41.31       40.90      2.73 o
   2  10   2      190.89      183.61      5.32 o
   3  10   2       30.62       36.01      2.82 o
   4  10   2       27.40       23.55      2.96 o
   5  10   2       24.63       23.89      3.50 o
   6  10   2       48.68       42.09      5.44 o
   7  10   2       14.80        8.79      5.55 o
   8  10   2       19.91       18.62      6.41 o
   9  10   2       57.67       51.28      9.68 o
  10  10   2       35.41       21.70      7.47 o
  11  10   2        5.05       -6.39     11.13 o
   1  11   2       32.83       32.86      2.69 o
   2  11   2      130.46      124.14      4.07 o
   3  11   2       16.52       15.22      2.38 o
   4  11   2      189.08      185.54      5.24 o
   5  11   2      242.09      229.18      6.78 o
   6  11   2        5.01        6.45      4.64 o
   7  11   2       58.07       57.75      7.01 o
   8  11   2       57.24       60.96      7.60 o
   9  11   2       16.46       21.17      6.96 o
  10  11   2        7.07        1.41      8.90 o
  11  11   2        5.14      -10.60     10.60 o
   0  12   2       28.48       28.19      4.98 o
   1  12   2       34.88       42.00      3.77 o
   2  12   2      256.30      259.88      6.16 o
   3  12   2      140.31      134.84      4.43 o
   4  12   2       40.26       48.24      3.97 o
   5  12   2       91.54       87.11      5.14 o
   6  12   2       60.63       63.71      5.78 o
   7  12   2        5.38        3.04      5.52 o
   8  12   2       15.59       14.93      6.35 o
   9  12   2        2.03       -5.12     10.85 o
  10  12   2       20.28       17.42      8.51 o
   1  13   2       49.39       48.80      4.05 o
   2  13   2       31.03       29.51      2.88 o
   3  13   2       45.03       50.43      3.62 o
   4  13   2        0.41       -2.69      2.69 o
   5  13   2       10.71        8.99      4.35 o
   6  13   2       25.16       27.87      5.04 o
   7  13   2        1.61       -1.14      5.01 o
   8  13   2       46.52       56.10      7.70 o
   9  13   2        0.89       -4.61      6.85 o
  10  13   2        0.51      -13.76     13.76 o
   0  14   2      192.12      186.17      8.62 o
   1  14   2       80.58       78.07      4.80 o
   2  14   2       53.56       53.90      3.74 o
   3  14   2       31.69       37.81      3.76 o
   4  14   2       90.79       95.92      5.23 o
   5  14   2       19.07       22.92      4.75 o
   6  14   2       66.47       60.83      6.26 o
   7  14   2       37.32       35.65      6.19 o
   8  14   2        9.80       13.03      6.17 o
   9  14   2        3.11      -10.38     10.38 o
  10  14   2        0.82       -7.99     13.55 o
   1  15   2       54.45       53.53      5.03 o
   2  15   2      149.90      146.65      5.49 o
   3  15   2       26.29       29.95      3.87 o
   4  15   2       72.16       68.61      5.70 o
   5  15   2        7.11        8.16      4.42 o
   6  15   2        8.36       12.29      4.98 o
   7  15   2        5.03       -4.20      5.86 o
   8  15   2        4.35        3.59      6.53 o
   9  15   2        1.84      -11.43     11.43 o
   0  16   2      135.02      134.96      9.35 o
   1  16   2      220.85      210.92      7.80 o
   2  16   2       77.37       78.98      4.70 o
   3  16   2       64.68       61.31      5.33 o
   4  16   2        3.67        7.18      4.40 o
   5  16   2       12.58       16.04      4.91 o
   6  16   2       19.81       23.68      5.48 o
   7  16   2       15.38       13.13      5.87 o
   8  16   2        8.45       -0.54      7.25 o
   9  16   2       13.77        0.05      7.91 o
   1  17   2      105.50       99.16      6.37 o
   2  17   2        0.32        8.75      4.07 o
   3  17   2        6.56        8.47      4.28 o
   4  17   2       62.63       61.88      5.77 o
   5  17   2       11.76       17.82      5.05 o
   6  17   2       34.05       37.94      5.88 o
   7  17   2        5.36        7.99      6.01 o
   8  17   2        0.81       -2.93      6.60 o
   9  17   2        1.35       -7.15      9.60 o
   0  18   2       17.93       27.52      7.33 o
   1  18   2       53.97       57.44      5.83 o
   2  18   2        8.17       13.01      4.95 o
   3  18   2       43.09       38.66      5.35 o
   4  18   2       45.90       46.68      5.48 o
   5  18   2       57.71       55.00      6.13 o
   6  18   2       17.28       15.93      7.44 o
   7  18   2       12.65       17.63      6.82 o
   8  18   2       22.93       19.98     10.62 o
   1  19   2        4.79       12.01      5.01 o
   2  19   2        0.50       10.86      4.55 o
   3  19   2       21.00       27.22      5.22 o
   4  19   2        9.91       10.89      4.77 o
   5  19   2       10.55       19.49      7.80 o
   6  19   2        5.12        4.33      6.85 o
   7  19   2        2.69       -6.41      6.41 o
   8  19   2        6.53       -2.66      7.22 o
   0  20   2       64.16       66.96     15.77 o
   1  20   2        3.10        9.73      5.55 o
   2  20   2       16.43       25.13      4.97 o
   3  20   2       10.18       12.06      6.67 o
   4  20   2        0.47        0.18      5.53 o
   5  20   2       18.75       24.42      5.81 o
   6  20   2       11.10        9.06      6.60 o
   7  20   2        0.75      -11.06     12.97 o
   1  21   2        2.98       20.72      6.75 o
   2  21   2        1.92        9.29      6.89 o
   3  21   2       10.70        8.97      5.35 o
   4  21   2        6.90        5.71      5.34 o
   5  21   2        4.60       -0.80      5.29 o
   6  21   2        1.68        2.50      9.38 o
   0  22   2       15.45       19.29     13.94 o
   1  22   2        0.02        7.90     12.22 o
   2  22   2        1.02        5.11      9.71 o
   3  22   2        0.39        3.23      6.62 o
   4  22   2        0.37        4.25      7.83 o
   5  22   2        1.65        8.91      7.18 o
   6  22   2       10.41        6.01     13.29 o
   1  23   2        0.66       -2.37      9.89 o
   2  23   2        4.98       -2.78      9.87 o
   3  23   2        5.47       17.67     10.72 o
   4  23   2        0.69      -10.01     10.01 o
   5  23   2        0.44        6.49     12.31 o
   0  24   2        3.39       -2.99     23.84 o
   1  24   2        0.49        7.29     10.48 o
   2  24   2        1.79        1.07     12.12 o
   3  24   2        1.81        5.82     15.11 o
   4  24   2        1.45       -1.02     17.01 o
   1  25   2        0.44        5.80     10.96 o
   2  25   2       14.41       21.08     11.95 o
   2   0   3      286.30      287.37     16.98 o
   4   0   3      103.04      112.80      7.58 o
   6   0   3      313.19      299.30     28.22 o
   8   0   3       22.11       23.56      7.52 o
  10   0   3       36.62       41.87     37.66 o
   0   1   3       44.46       43.14      5.77 o
   1   1   3      285.79      290.15      8.54 o
   2   1   3      407.17      427.68     10.20 o
   3   1   3      109.83      105.79      4.45 o
   4   1   3      152.22      166.98      6.63 o
   5   1   3        9.93        8.33      7.02 o
   6   1   3      223.60      253.96     19.01 o
   7   1   3       61.05       71.26      6.27 o
   8   1   3      141.58      152.81     10.15 o
   9   1   3       64.48       62.26     13.62 o
  10   1   3       11.79        8.94     10.03 o
  11   1   3        0.56        3.58     24.31 o
   1   2   3      156.21      180.07      6.93 o
   2   2   3      371.42      389.48      8.29 o
   3   2   3      358.10      399.71      7.63 o
   4   2   3        0.85       -3.21      4.26 o
   5   2   3        6.11        2.41      4.37 o
   6   2   3       15.42       21.80      5.03 o
   7   2   3      323.79      334.93     11.37 o
   8   2   3       31.25       34.94     11.65 o
   9   2   3       34.08      -18.08     18.20 o
  10   2   3        2.33       -3.38     24.63 o
  11   2   3        1.63       10.30     12.10 o
   0   3   3       75.90       75.58      6.93 o
   1   3   3       44.45       43.13      4.19 o
   2   3   3       55.02       53.53      4.39 o
   3   3   3      184.41      195.99      5.68 o
   4   3   3       25.04       37.33      4.80 o
   5   3   3       27.38       26.21      5.25 o
   6   3   3       51.55       50.36      9.86 o
   7   3   3      157.37      166.98      9.60 o
   8   3   3       25.23       31.67      9.56 o
   9   3   3      172.65      179.47     19.25 o
  10   3   3       30.46       42.72     19.10 o
  11   3   3        9.91        5.71     26.08 o
   1   4   3      216.90      220.99      8.80 o
   2   4   3      150.27      155.27      6.64 o
   3   4   3       22.49       21.35      3.88 o
   4   4   3       22.78       21.37      5.23 o
   5   4   3      133.11      144.66      9.21 o
   6   4   3       62.68       64.41      5.22 o
   7   4   3        9.04        3.80     10.97 o
   8   4   3       25.83       27.24      5.64 o
   9   4   3       16.91       17.00      9.03 o
  10   4   3        4.65       -1.34     18.28 o
  11   4   3        7.36       -1.21     14.92 o
   0   5   3     1001.58      997.30     18.20 o
   1   5   3      496.72      501.03     12.26 o
   2   5   3      253.16      241.36      6.14 o
   3   5   3       64.50       73.16      5.04 o
   4   5   3       36.03       35.04      4.79 o
   5   5   3      156.78      151.07      6.42 o
   6   5   3      144.95      153.06      7.44 o
   7   5   3      136.62      135.55     12.05 o
   8   5   3       32.56       30.41      6.86 o
   9   5   3        8.56        5.20     12.74 o
  10   5   3       32.41       34.32     11.30 o
  11   5   3        1.74      -12.10     19.11 o
   1   6   3      211.13      215.44      7.18 o
   2   6   3       76.58       81.27      4.21 o
   3   6   3        1.32       -0.15      3.87 o
   4   6   3       74.09       65.93      5.59 o
   5   6   3       22.51       23.62      3.92 o
   6   6   3      129.73      133.66      8.09 o
   7   6   3       75.81       71.99      6.03 o
   8   6   3       27.16       19.50      7.59 o
   9   6   3        7.65        7.75      9.07 o
  10   6   3        2.75        2.86     17.51 o
  11   6   3        1.98        4.15     17.47 o
   0   7   3      578.34      550.86     18.39 o
   1   7   3       66.54       62.08      4.09 o
   2   7   3      139.08      144.83      5.53 o
   3   7   3      136.25      141.66      6.56 o
   4   7   3      177.41      186.31      6.68 o
   5   7   3       23.11       29.09      4.40 o
   6   7   3       19.46       18.05      4.11 o
   7   7   3       19.09       15.94      6.10 o
   8   7   3       32.73       34.44     10.42 o
   9   7   3       21.61        8.37      9.48 o
  10   7   3        0.22        2.48     10.56 o
  11   7   3        0.46       -3.03     14.95 o
   1   8   3       99.46      106.57      4.73 o
   2   8   3       31.03       27.68      4.80 o
   3   8   3       53.98       53.78      4.91 o
   4   8   3       52.61       53.06      4.35 o
   5   8   3       42.43       39.75      3.76 o
   6   8   3       35.77       33.37      4.85 o
   7   8   3        2.72        1.08      5.49 o
   8   8   3       10.76       14.62      7.10 o
   9   8   3        6.53       -0.99     21.16 o
  10   8   3        3.40       -4.84     18.58 o
  11   8   3       17.41        9.74     21.41 o
   0   9   3      128.22      130.65      7.30 o
   1   9   3      209.62      209.58      6.53 o
   2   9   3      202.85      192.79      6.37 o
   3   9   3       73.22       77.76      4.37 o
   4   9   3       84.34       85.32      4.08 o
   5   9   3       32.44       29.79      3.97 o
   6   9   3       20.53       16.50      4.97 o
   7   9   3       28.70       16.26      6.18 o
   8   9   3        0.59       -7.31     11.20 o
   9   9   3        9.91        5.52      8.73 o
  10   9   3        4.57       -9.64     18.56 o
   1  10   3       55.19       53.24      3.52 o
   2  10   3      144.03      136.56      4.06 o
   3  10   3       10.52       10.71      2.77 o
   4  10   3       51.29       44.28      3.96 o
   5  10   3       28.82       28.42      4.35 o
   6  10   3       61.21       70.63      7.36 o
   7  10   3        2.72        4.82      6.60 o
   8  10   3        7.46        4.68      7.49 o
   9  10   3       13.12       -4.46     16.13 o
  10  10   3        1.28      -13.49     13.49 o
   0  11   3      372.40      362.68      9.21 o
   1  11   3        9.75       10.03      2.82 o
   2  11   3       23.66       23.89      3.32 o
   3  11   3      199.54      194.31      5.30 o
   4  11   3       88.77       91.80      4.90 o
   5  11   3       44.92       38.34      7.01 o
   6  11   3        1.64       -2.06      5.36 o
   7  11   3        6.28        5.34      6.26 o
   8  11   3        3.79       -3.62      9.10 o
   9  11   3        1.15        1.45     13.71 o
  10  11   3        6.56       17.70      9.00 o
   1  12   3       35.48       37.95      3.62 o
   2  12   3       28.33       26.48      3.51 o
   3  12   3      125.76      129.21      4.91 o
   4  12   3        9.03        1.62      3.67 o
   5  12   3        0.49        0.69      4.29 o
   6  12   3       34.45       24.37      5.63 o
   7  12   3        4.93        0.71      6.33 o
   8  12   3       20.86       18.58      8.57 o
   9  12   3        3.16       -9.13      9.13 o
  10  12   3        2.51       -7.12      8.68 o
   0  13   3      192.75      182.71      8.17 o
   1  13   3      139.76      125.94      7.02 o
   2  13   3       17.27       12.31      4.48 o
   3  13   3      139.51      117.73      8.33 o
   4  13   3       39.72       29.59      6.50 o
   5  13   3        5.11        3.33      5.89 o
   6  13   3        9.85        8.92      6.29 o
   7  13   3        0.73        6.19      6.74 o
   8  13   3        8.44       14.19      8.57 o
   9  13   3        4.15       -3.69      9.95 o
   1  14   3       42.05       38.46      5.77 o
   2  14   3       15.68       13.97      5.26 o
   3  14   3       35.52       15.50      6.44 o
   4  14   3        6.44        8.26      7.19 o
   5  14   3      134.69      140.01     10.60 o
   6  14   3       24.30       20.10     10.08 o
   7  14   3       16.67       15.08      7.33 o
   8  14   3        7.49       -0.43      8.44 o
   9  14   3        2.82       -2.58     15.44 o
   0  15   3      117.00      107.91     15.32 o
   1  15   3       53.23       39.34      6.18 o
   2  15   3       80.95       73.71      8.01 o
   3  15   3      188.79      194.27     10.42 o
   4  15   3      116.54      118.87      9.17 o
   5  15   3       37.30       22.87      7.27 o
   6  15   3       13.99       16.44      7.30 o
   7  15   3       13.75       17.47      8.01 o
   8  15   3        1.92        4.69     12.93 o
   9  15   3        3.21       -8.04     20.65 o
   1  16   3       12.06       14.74      5.76 o
   2  16   3        0.69       -0.99      6.43 o
   3  16   3       22.51       29.09      7.09 o
   4  16   3       32.01       26.95      7.38 o
   5  16   3        4.73        7.00      6.66 o
   6  16   3       15.54       13.93      8.38 o
   7  16   3        1.07        1.37      7.30 o
   8  16   3       11.30        9.57     13.20 o
   0  17   3       24.13       22.58      8.46 o
   1  17   3       21.13       14.27      5.71 o
   2  17   3        7.17        2.58      6.31 o
   3  17   3       14.91       14.99      8.76 o
   4  17   3        8.73        9.51      7.10 o
   5  17   3       32.88       34.59      8.36 o
   6  17   3       30.41       25.75      8.18 o
   7  17   3       14.52       15.92      8.12 o
   8  17   3       12.05        8.31      9.71 o
   1  18   3       26.73       27.05      6.40 o
   2  18   3        9.16        5.79      6.68 o
   3  18   3       15.17        8.76      7.07 o
   4  18   3       29.34       26.10      8.81 o
   5  18   3       18.38       29.94      8.09 o
   6  18   3        9.86        3.56      7.87 o
   7  18   3        2.00        5.91     11.52 o
   0  19   3       33.51       29.41      9.69 o
   1  19   3       13.61       17.63      6.37 o
   2  19   3        1.79        2.04      6.90 o
   3  19   3        8.59        9.66      7.65 o
   4  19   3        2.71        1.25      7.77 o
   5  19   3       16.07        5.30      7.81 o
   6  19   3        9.71       -9.61     13.02 o
   7  19   3       31.93       29.69     11.73 o
   1  20   3        6.42       -0.66      6.14 o
   2  20   3       19.85       14.93      7.34 o
   3  20   3        8.45       15.46      7.98 o
   4  20   3        0.34        0.73      7.46 o
   5  20   3       10.62        5.89      7.99 o
   6  20   3        1.02       -1.98     11.40 o
   0  21   3        7.17       11.03      9.38 o
   1  21   3        1.68       -5.00      7.49 o
   2  21   3        1.46       -1.67      7.47 o
   3  21   3        1.83        9.64      7.90 o
   4  21   3        3.69        9.17      8.22 o
   5  21   3        2.28       15.59     11.66 o
   1  22   3        6.49       11.37      8.47 o
   2  22   3        4.96        7.04      9.33 o
   3  22   3        3.65        3.62     11.27 o
   4  22   3        9.85       20.21      9.10 o
   5  22   3        1.06        4.46     11.04 o
   0  23   3       14.83       27.71     21.96 o
   1  23   3       10.16       10.63     14.24 o
   2  23   3        0.16      -10.28     10.28 o
   3  23   3        0.46       -3.44     11.28 o
   1  24   3        0.98        0.52     10.96 o
   0   0   4       48.12       40.61      9.91 o
   2   0   4       59.79       60.20     11.08 o
   4   0   4       68.01       77.25     12.79 o
   6   0   4       92.07       83.09     15.60 o
   8   0   4      110.44      106.19     19.51 o
  10   0   4        5.17        1.08     15.15 o
   1   1   4       53.60       62.70      5.65 o
   2   1   4      150.32      181.35     18.32 o
   3   1   4       29.69       28.85      6.32 o
   4   1   4       33.36       30.02      7.18 o
   5   1   4       32.34       49.38     21.13 o
   6   1   4       57.95       59.53     10.52 o
   7   1   4        6.69       18.70      8.11 o
   8   1   4       32.53       33.91     10.77 o
   9   1   4       14.36        6.11     10.22 o
  10   1   4        6.76       -3.80     10.95 o
   0   2   4      167.88      168.83     11.13 o
   1   2   4       16.35       12.41      3.95 o
   2   2   4       98.04      120.35     12.83 o
   3   2   4       10.35        9.74      4.27 o
   4   2   4       72.62       81.82      9.43 o
   5   2   4       13.52       17.57      7.15 o
   6   2   4       77.80       68.05     10.16 o
   7   2   4       20.47       21.28      8.88 o
   8   2   4       90.48       78.16     17.58 o
   9   2   4       25.76       21.79     23.35 o
  10   2   4        8.80       -0.84     10.95 o
   1   3   4       92.09       92.63      7.47 o
   2   3   4       87.89       90.12      6.75 o
   3   3   4       21.69       19.58      6.01 o
   4   3   4       10.14        5.88      6.05 o
   5   3   4      110.20      108.99     14.07 o
   6   3   4        3.81        1.12      6.66 o
   7   3   4       20.39        7.64      8.01 o
   8   3   4       12.61       10.02     12.72 o
   9   3   4       13.89        3.49     11.91 o
  10   3   4        3.55      -11.05     11.05 o
   0   4   4       28.18       31.22      6.43 o
   1   4   4       70.55       73.71      7.28 o
   2   4   4       86.69       86.93      5.74 o
   3   4   4      220.26      249.99     10.12 o
   4   4   4       93.76       95.37     10.06 o
   5   4   4       17.87       21.15      7.39 o
   6   4   4       31.31       35.64      8.65 o
   7   4   4       25.55       18.64     17.61 o
   8   4   4        3.95       -9.73     11.10 o
   9   4   4        3.09       -8.93      8.93 o
  10   4   4        0.33      -10.24     10.24 o
   1   5   4        6.23        0.80      4.74 o
   2   5   4       39.15       43.14      5.17 o
   3   5   4       48.33       47.69      6.21 o
   4   5   4        4.68        6.46      5.79 o
   5   5   4       85.99       72.44      9.93 o
   6   5   4       32.63       17.23     18.10 o
   7   5   4       10.47       10.54      7.89 o
   8   5   4       10.94       -5.00      9.36 o
   9   5   4       10.10        6.10      9.88 o
  10   5   4        0.43       -6.93     10.27 o
   0   6   4      218.84      211.79     21.53 o
   1   6   4       43.95       37.07      6.34 o
   2   6   4      120.39      114.12      6.63 o
   3   6   4      132.00      126.01     10.52 o
   4   6   4       58.42       70.17      9.08 o
   5   6   4       36.49       36.96      8.39 o
   6   6   4       35.51       31.96      8.71 o
   7   6   4       13.57       23.35      8.53 o
   8   6   4        4.75       -5.57     13.55 o
   9   6   4       21.69       20.78     15.83 o
  10   6   4        3.71       -9.45     10.46 o
   1   7   4       67.02       66.05      6.09 o
   2   7   4       83.17       83.92      6.12 o
   3   7   4       24.70       25.19      6.23 o
   4   7   4       15.41       17.39      9.08 o
   5   7   4       13.11       19.14      7.02 o
   6   7   4       20.98       11.46     10.83 o
   7   7   4        0.16        7.50      8.15 o
   8   7   4        0.22        9.35      8.62 o
   9   7   4       30.08       23.59     10.98 o
  10   7   4        0.19       -8.35      8.35 o
   0   8   4      180.46      198.59     14.03 o
   1   8   4      107.64      103.97      6.50 o
   2   8   4       19.13       18.35      5.41 o
   3   8   4       13.09       13.61      5.49 o
   4   8   4       62.21       67.59      8.84 o
   5   8   4       60.90       55.80      9.17 o
   6   8   4        3.48       -4.64      8.04 o
   7   8   4       15.15        5.71      7.60 o
   8   8   4        4.45       -7.32      7.89 o
   9   8   4        6.87       -8.69      8.69 o
  10   8   4        3.19      -10.03     10.03 o
   1   9   4      177.79      171.67      7.81 o
   2   9   4        1.57       -1.15      4.14 o
   3   9   4       10.95       12.03      5.82 o
   4   9   4       28.19       31.49      8.23 o
   5   9   4        4.72       -0.13      7.06 o
   6   9   4       51.22       37.43      9.03 o
   7   9   4        7.44       -1.49     10.81 o
   8   9   4        6.79       -0.97     11.52 o
   9   9   4        5.30       -5.31     11.10 o
  10   9   4        0.62        7.90     16.33 o
   0  10   4       38.11       34.52     12.26 o
   1  10   4      524.51      490.17     21.84 o
   2  10   4       59.70       58.01      7.14 o
   3  10   4       59.88       73.84     12.32 o
   4  10   4       13.26        8.25      5.97 o
   5  10   4       36.25       33.73      8.02 o
   6  10   4        6.22        2.54      6.80 o
   7  10   4        2.21       -0.35      7.45 o
   8  10   4       14.04       19.58     14.36 o
   9  10   4        4.11       12.28     14.82 o
   1  11   4       56.99       43.04      9.57 o
   2  11   4       23.28       21.55      5.36 o
   3  11   4      104.56      116.78      9.20 o
   4  11   4       25.17       21.97      6.32 o
   5  11   4       35.76       25.35     12.91 o
   6  11   4        6.97        6.07     11.31 o
   7  11   4        7.88       -3.22     11.55 o
   8  11   4        3.55       13.03     13.34 o
   9  11   4        3.04      -11.65     11.65 o
   0  12   4      270.73      304.48     26.12 o
   1  12   4      123.91      135.40     13.50 o
   2  12   4       77.28       65.14     11.17 o
   3  12   4      158.39      129.14     19.62 o
   4  12   4       10.42        1.43     10.46 o
   5  12   4       13.24        0.28      9.68 o
   6  12   4        9.01       14.46     11.29 o
   7  12   4        3.30      -10.39     11.21 o
   8  12   4        0.89        6.60     13.59 o
   9  12   4        3.37       -9.73      9.73 o
   1  13   4       42.44       38.41     19.45 o
   2  13   4       36.92       30.58      9.56 o
   3  13   4        7.65       15.21     11.96 o
   4  13   4        2.67       -2.27      9.93 o
   5  13   4        0.82       -4.14     11.08 o
   6  13   4       10.39       32.63     14.77 o
   7  13   4       12.17       33.19     14.84 o
   8  13   4        3.76       -7.79     13.08 o
   0  14   4       45.88       28.60     13.37 o
   1  14   4       56.98       53.67     19.19 o
   2  14   4       18.75       21.34      8.80 o
   3  14   4        4.73        7.02     11.83 o
   4  14   4        0.22        5.21     10.85 o
   5  14   4       21.18       35.10     14.40 o
   6  14   4        0.05        8.69     12.84 o
   7  14   4       24.50       32.12     16.48 o
   8  14   4       13.31        4.41     14.50 o
   1  15   4        5.71       12.17      8.42 o
   2  15   4       20.14       15.28      8.89 o
   3  15   4        1.16       -9.72     10.23 o
   4  15   4       13.54       23.03     14.06 o
   5  15   4       14.45       24.34     13.92 o
   6  15   4        1.86        0.58     11.80 o
   7  15   4        2.77       11.03     14.75 o
   8  15   4       15.97       17.73     16.37 o
   0  16   4       16.88       18.42     12.55 o
   1  16   4        4.76       -2.50      7.60 o
   2  16   4        3.01       -5.04     10.32 o
   3  16   4        0.06       -6.95     11.06 o
   4  16   4        1.61       -8.67     11.66 o
   5  16   4        1.27        0.79     12.03 o
   6  16   4        1.22       18.25     14.05 o
   7  16   4        0.78       -2.01     13.17 o
   1  17   4        2.37       -1.06      7.70 o
   2  17   4        0.35        7.08     12.75 o
   3  17   4        1.45        0.09     12.55 o
   4  17   4        0.22       -4.75     11.79 o
   5  17   4        3.70       -0.20     11.75 o
   6  17   4        3.88       14.42     14.19 o
   7  17   4        4.87       17.12     15.27 o
   0  18   4        6.10       -6.60     12.28 o
   1  18   4        0.62      -12.22     12.22 o
   2  18   4        0.57        2.93     12.45 o
   3  18   4        0.07       17.04     13.67 o
   4  18   4        0.27       -1.71     13.21 o
   5  18   4        0.62       19.75     22.01 o
   6  18   4        7.03       22.84      9.89 o
   1  19   4        5.39       -2.53      8.78 o
   2  19   4       10.22       12.13     13.67 o
   3  19   4        0.61       14.14      9.51 o
   4  19   4        1.21        7.71      9.79 o
   5  19   4        0.61       17.23     18.51 o
   6  19   4        0.53       17.94     15.17 o
   0  20   4        8.24       21.77     15.01 o
   1  20   4        5.44       -0.83      7.71 o
   2  20   4        1.93        6.01      9.60 o
   3  20   4        2.87       20.41     10.74 o
   4  20   4        1.03       -8.84      9.61 o
   5  20   4       10.29       31.65     18.21 o
   1  21   4        4.94       -7.61      7.61 o
   2  21   4        3.27        6.73     17.06 o
   3  21   4       10.60       19.45     11.48 o
   4  21   4        2.75        8.97     11.46 o
   0  22   4       13.86       -5.75     12.72 o
   1  22   4        0.43      -10.95     10.95 o
   2  22   4        0.77       -5.50     13.81 o
   2   0   5      116.79      127.94     17.07 o
   4   0   5       31.64       28.47     11.74 o
   6   0   5       14.78       27.30     13.10 o
   8   0   5        1.45      -10.53     10.53 o
   0   1   5       37.89       50.95     18.55 o
   1   1   5       10.24       11.46      4.83 o
   2   1   5      137.61      138.86     15.30 o
   3   1   5        5.59        5.15      6.67 o
   4   1   5       32.87       36.48      9.04 o
   5   1   5        1.59        2.61      6.59 o
   6   1   5       17.10       12.38      8.43 o
   7   1   5        3.25        2.26      7.73 o
   8   1   5       21.60       20.33      9.85 o
   9   1   5        0.13       -8.08      8.32 o
   1   2   5       19.36       23.70      5.45 o
   2   2   5       14.87       19.76      7.23 o
   3   2   5       57.45       71.33     14.23 o
   4   2   5        3.11       10.85      7.30 o
   5   2   5       13.67        5.83      9.99 o
   6   2   5        2.58       12.52      7.86 o
   7   2   5        5.49       11.40      8.49 o
   8   2   5       20.27       10.59     13.26 o
   9   2   5        0.72       -6.83      8.94 o
   0   3   5      135.59      119.55     11.70 o
   1   3   5      187.94      198.06     19.24 o
   2   3   5       33.56       32.65      8.13 o
   3   3   5        4.41        7.58      6.67 o
   4   3   5       18.36       26.30      8.30 o
   5   3   5       16.22        5.40      7.18 o
   6   3   5       67.22       55.69     10.67 o
   7   3   5       18.19       10.51     13.77 o
   8   3   5       19.58        6.12      8.97 o
   9   3   5        1.12       -7.35      7.35 o
   1   4   5       54.84       57.03      7.80 o
   2   4   5       33.25       29.09      9.50 o
   3   4   5        9.66       17.12      7.14 o
   4   4   5       38.03       51.93      9.73 o
   5   4   5       19.61       46.10      9.76 o
   6   4   5        1.34       10.24      9.76 o
   7   4   5        1.67       -7.20      7.20 o
   8   4   5       14.20        5.71      9.20 o
   9   4   5        5.47       -8.71      8.71 o
   0   5   5       26.49       29.63      7.57 o
   1   5   5       60.90       72.95      8.38 o
   2   5   5       15.41        5.99      6.40 o
   3   5   5        6.74       10.58      6.61 o
   4   5   5       36.60       35.15      8.44 o
   5   5   5        2.56       10.66      7.20 o
   6   5   5       15.62        0.95      7.08 o
   7   5   5       34.10       27.13      9.86 o
   8   5   5        1.43        8.50      9.43 o
   9   5   5        0.71        6.88      9.47 o
   1   6   5       96.88      104.13      9.43 o
   2   6   5       46.23       32.91      6.81 o
   3   6   5       29.54       28.42      8.13 o
   4   6   5        1.30       -3.20      6.30 o
   5   6   5       30.80       24.93      8.84 o
   6   6   5       11.38        5.63      7.57 o
   7   6   5        7.16       -4.40     17.55 o
   8   6   5        0.16       -7.73      7.73 o
   9   6   5        5.22        1.56     13.91 o
   0   7   5      215.66      180.75     21.84 o
   1   7   5      202.97      186.12     11.47 o
   2   7   5       35.02       26.11      6.84 o
   3   7   5        4.01        9.79      6.42 o
   4   7   5       11.36       17.71      7.43 o
   5   7   5       31.71       36.75      9.57 o
   6   7   5        2.41        5.18      7.74 o
   7   7   5        3.30       -2.02      7.28 o
   8   7   5        0.22       -2.24      8.47 o
   9   7   5        1.72       -4.72      8.91 o
   1   8   5       25.34       16.07      6.13 o
   2   8   5        3.73        2.79      5.54 o
   3   8   5        9.13        7.70      6.68 o
   4   8   5        2.08        3.20      7.39 o
   5   8   5        1.76        2.09      6.90 o
   6   8   5        0.18       -5.71      7.00 o
   7   8   5        4.69       -6.62      7.11 o
   8   8   5        1.43       -8.53      8.53 o
   9   8   5        6.69       12.67     16.19 o
   0   9   5       40.34       54.56     15.89 o
   1   9   5        3.74        9.04      7.87 o
   2   9   5       42.97       42.61      7.57 o
   3   9   5        0.53        2.91      6.42 o
   4   9   5        9.40       17.66      8.15 o
   5   9   5        1.30        9.22      7.27 o
   6   9   5        3.93        6.54      7.57 o
   7   9   5        4.18       19.09     14.97 o
   8   9   5        1.10      -10.64     11.25 o
   1  10   5        2.96        8.25      7.80 o
   2  10   5       13.59       10.53      6.90 o
   3  10   5        1.73        4.70      6.24 o
   4  10   5       23.18       29.44     14.04 o
   5  10   5        2.44       -3.97     10.56 o
   6  10   5        2.32        8.25     12.75 o
   7  10   5        4.04       -4.54     12.07 o
   8  10   5        2.37      -12.40     12.40 o
   0  11   5       22.57       22.81     13.06 o
   1  11   5       37.72       42.17     10.46 o
   2  11   5        3.74        6.79     13.14 o
   3  11   5        4.71        5.34     12.20 o
   4  11   5       11.97       28.89     14.75 o
   5  11   5        2.64       21.80     12.43 o
   6  11   5        1.32       13.09     12.79 o
   7  11   5        2.04        3.95     11.74 o
   8  11   5        4.02       -3.98     14.57 o
   1  12   5       18.62       20.15      9.86 o
   2  12   5       11.77       -9.33      9.33 o
   3  12   5        0.23       -4.19     10.64 o
   4  12   5        4.22        0.35     11.55 o
   5  12   5        5.70       -1.22     12.54 o
   6  12   5        3.62       -3.85     12.32 o
   7  12   5        1.42        7.30     13.25 o
   0  13   5      101.29       99.17     19.77 o
   1  13   5       22.14       14.46      9.65 o
   2  13   5       50.21       44.21     11.64 o
   3  13   5       11.79        2.60     12.61 o
   4  13   5       37.27       47.78     17.40 o
   5  13   5        1.36       -7.69     12.11 o
   6  13   5        0.77       13.10     13.51 o
   7  13   5        4.77       13.27     14.42 o
   1  14   5        9.15        5.35      9.26 o
   2  14   5        3.96       -8.09      8.09 o
   3  14   5       30.98       48.48     18.01 o
   4  14   5        3.33       -7.20     11.31 o
   5  14   5        4.50       32.98     17.16 o
   6  14   5       13.87       -8.55     12.20 o
   7  14   5        0.24        2.44     12.62 o
   0  15   5       24.24       32.66     16.64 o
   1  15   5        8.19        1.16      8.84 o
   2  15   5        0.57       20.51     15.19 o
   3  15   5        4.22       10.81     14.85 o
   4  15   5        1.34        4.14     14.05 o
   5  15   5        5.93       22.44     16.05 o
   6  15   5        0.66       22.81     16.45 o
   1  16   5       11.63       15.73     12.25 o
   2  16   5       20.68       33.77     16.72 o
   3  16   5        2.23        3.10     13.93 o
   4  16   5        1.46       25.70     16.16 o
   5  16   5        1.19       17.90     16.32 o
   6  16   5        0.30        6.07     16.27 o
   0  17   5       30.30       23.39     16.47 o
   1  17   5        0.15       -4.54      9.39 o
   2  17   5        3.75        3.74     13.29 o
   3  17   5       11.49       24.40     16.64 o
   4  17   5        1.99       -0.05     14.90 o
   5  17   5        3.14       10.82     15.68 o
   1  18   5        1.35       -1.51     10.31 o
   2  18   5        1.13       13.37     15.61 o
   3  18   5        2.57      -13.38     13.38 o
   4  18   5        5.16        2.51     15.26 o
   0  19   5        2.87       -4.82     13.92 o
   1  19   5        1.71       11.85     11.67 o
   2  19   5        0.21       25.12     17.70 o
   3  19   5        4.07        3.64     15.30 o
   1  20   5        0.54       -0.38     11.39 o
   0   0   6       60.23       48.48     14.71 o
   2   0   6       72.68       89.65     17.79 o
   4   0   6       13.72       -7.58      9.53 o
   6   0   6       13.34       13.83     12.51 o
   8   0   6        1.96       13.31     13.92 o
   1   1   6        3.50        3.73      6.30 o
   2   1   6        4.91        5.94      7.40 o
   3   1   6        3.17        1.86      7.36 o
   4   1   6        8.74        7.56      8.75 o
   5   1   6        1.55        4.96     10.60 o
   6   1   6        3.88        7.13      8.43 o
   7   1   6        0.01       10.66      9.95 o
   8   1   6       10.79       12.84      9.86 o
   0   2   6        2.16       -2.61      7.16 o
   1   2   6       39.40       42.46      8.33 o
   2   2   6       11.44        2.31      7.22 o
   3   2   6       16.98       12.65      8.28 o
   4   2   6        5.53       -0.60      7.36 o
   5   2   6        1.25       -0.79      7.65 o
   6   2   6        0.46       10.85      9.32 o
   7   2   6       10.20       13.99      9.32 o
   8   2   6        0.58       -0.41      8.96 o
   1   3   6       16.82       17.78      7.38 o
   2   3   6       38.40       32.01     10.70 o
   3   3   6       30.57       27.46      9.60 o
   4   3   6        4.92        9.33      8.41 o
   5   3   6        0.62        4.04      8.34 o
   6   3   6        1.64       -6.25      8.05 o
   7   3   6        0.33        9.26      8.89 o
   8   3   6        0.73       -6.82      8.71 o
   0   4   6      139.39      137.06     14.36 o
   1   4   6       69.12       59.16      9.45 o
   2   4   6        0.12       -3.40      7.13 o
   3   4   6       56.77       74.86     11.91 o
   4   4   6        0.36        0.42      7.43 o
   5   4   6       10.67       11.79      8.40 o
   6   4   6        0.14        5.18      9.03 o
   7   4   6       15.55       28.57     11.04 o
   8   4   6        9.99       19.11     12.64 o
   1   5   6       25.20       35.48      8.26 o
   2   5   6       11.82       13.78      8.13 o
   3   5   6       33.90       33.83     16.01 o
   4   5   6        2.37       -3.73      6.68 o
   5   5   6       15.50       16.69      8.63 o
   6   5   6        4.55       -1.92      8.69 o
   7   5   6        3.00        4.02      9.68 o
   0   6   6        8.80       -0.58     12.83 o
   1   6   6       47.94       44.89     11.94 o
   2   6   6        1.39       -1.75     14.58 o
   3   6   6        7.16       24.85      8.79 o
   4   6   6        5.37        3.71      7.32 o
   5   6   6        2.93       -2.77      7.62 o
   6   6   6       12.58        1.60      8.68 o
   7   6   6        8.81       12.39     16.00 o
   1   7   6        1.38       -6.01      6.01 o
   2   7   6        5.35        0.37      7.08 o
   3   7   6        6.25       14.62      8.15 o
   4   7   6        3.61        5.14      8.09 o
   5   7   6        9.64        8.00     11.22 o
   6   7   6        2.42        8.53      9.35 o
   7   7   6        0.69        1.71     12.93 o
   0   8   6        6.38        0.30     10.85 o
   1   8   6       12.37        3.95      8.78 o
   2   8   6        0.60       -4.28      7.23 o
   3   8   6        5.14       13.92      8.74 o
   4   8   6        7.83       11.59     10.09 o
   5   8   6        0.04        4.07     13.34 o
   6   8   6        4.95       19.51     15.19 o
   7   8   6        1.70       11.84     13.29 o
   1   9   6        3.89       12.01     16.20 o
   2   9   6        0.77       -1.43     10.99 o
   3   9   6        1.63       12.97     12.99 o
   4   9   6        0.43       -5.84     10.70 o
   5   9   6        0.24        2.77     13.18 o
   6   9   6        0.99       23.33     16.31 o
   7   9   6        7.70       11.95     15.22 o
   0  10   6        4.83       -1.00     13.20 o
   1  10   6        0.87       22.67     10.75 o
   2  10   6        2.96       17.15     14.04 o
   3  10   6        0.40       -6.41     11.07 o
   4  10   6       19.22        8.11     12.61 o
   5  10   6        0.93       -4.40     12.64 o
   6  10   6        4.96      -11.84     11.84 o
   1  11   6        0.65        5.08      9.17 o
   2  11   6       11.76       50.43     18.84 o
   3  11   6        6.01       -8.06     12.13 o
   4  11   6        6.27       -4.21     12.09 o
   5  11   6        3.02        9.66     14.65 o
   6  11   6        0.56       -0.76     12.33 o
   0  12   6        8.31       -8.88     12.29 o
   1  12   6        1.67      -10.06     10.16 o
   2  12   6        8.22        9.38     15.34 o
   3  12   6        3.86       -5.11     11.41 o
   4  12   6        1.96       26.48     16.83 o
   5  12   6        6.06       -3.97     14.10 o
   1  13   6        1.85       -7.97      8.58 o
   2  13   6       10.54       20.04     14.90 o
   3  13   6        2.38        6.38     15.89 o
   4  13   6        2.30        1.79     15.15 o
   5  13   6        1.21       17.35     14.55 o
   0  14   6       21.48       38.37     17.32 o
   1  14   6        1.28        2.86     10.73 o
   2  14   6        1.62       -6.91     14.43 o
   3  14   6        6.75        8.60     15.91 o
   4  14   6        3.48        4.46     15.24 o
   1  15   6        2.69       -5.88     10.70 o
   2  15   6        2.29       33.54     18.13 o
   3  15   6        1.58        6.76     15.98 o
   0  16   6        6.96       18.93     18.05 o
   1  16   6        0.75      -10.54     11.00 o
   2  16   6        5.54       16.11     17.94 o
   2   0   7       13.77       23.65     14.22 o
   4   0   7        0.89       -6.99     11.33 o
   0   1   7       15.53       15.72     10.52 o
   1   1   7        0.58       17.25     10.26 o
   2   1   7        3.25        3.65     10.94 o
   3   1   7        3.30       11.03      9.71 o
   4   1   7        2.77        8.04      9.42 o
   5   1   7        0.54       18.69     10.05 o
   1   2   7        4.94        1.90     12.25 o
   2   2   7        5.80        6.05      9.15 o
   3   2   7        0.76       -8.09      8.09 o
   4   2   7        6.66        7.61      9.57 o
   5   2   7        7.46       15.28      9.98 o
   0   3   7        8.16       26.41     15.05 o
   1   3   7       14.09       17.82     10.15 o
   2   3   7       13.36       35.33     11.29 o
   3   3   7        3.39        0.22      8.46 o
   4   3   7        5.72        7.73      9.41 o
   5   3   7        5.70        7.38     15.25 o
   1   4   7        3.17        4.70      7.83 o
   2   4   7        0.28        0.75      9.53 o
   3   4   7        0.86       -0.50      8.77 o
   4   4   7        5.67        2.46      9.22 o
   5   4   7        0.07       13.72     10.50 o
   0   5   7       10.08      -12.22     13.24 o
   1   5   7        3.82        4.60      9.48 o
   2   5   7       18.97       23.46     10.80 o
   3   5   7        4.48        7.83      9.38 o
   4   5   7       14.50       19.92     10.70 o
   5   5   7        1.88        6.83     16.08 o
   1   6   7        0.53        8.10     10.86 o
   2   6   7        2.84       -8.63      8.63 o
   3   6   7        4.20       13.40      9.97 o
   4   6   7        2.52       14.39      9.70 o
   5   6   7        2.49        0.43     13.97 o
   0   7   7        1.21        6.68     15.30 o
   1   7   7        0.81        7.78     10.47 o
   2   7   7        0.04        6.53     13.38 o
   3   7   7        2.99      -10.94     13.75 o
   4   7   7        1.68       36.82     16.98 o
   1   8   7        3.14       -7.75     16.76 o
   2   8   7        6.16       -4.10     14.73 o
   3   8   7        0.11       16.53     14.67 o
   4   8   7        3.77       -2.49     13.94 o
   0   9   7       13.13        4.78     15.85 o
   1   9   7        2.61       -0.16     10.16 o
   2   9   7        0.05       -8.15     13.94 o
   3   9   7        5.64       14.01     15.99 o
   1  10   7        1.24      -11.84     11.84 o
   2  10   7        4.61      -11.32     11.32 o
   3  10   7        5.16       25.71     17.00 o
   0  11   7       17.59       -7.44     15.73 o
   1  11   7        3.33      -10.39     10.39 o
   2  11   7        0.70        0.38     15.78 o
 
